# Supplementary material for: Extracellular Vesicle miR-200c Enhances Gefitinib Sensitivity in Heterogeneous EGFR-Mutant NSCLC
Source: Biomedicines. 2021 Feb 28;9(3):243. doi: 10.3390/biomedicines9030243 (PMC7997352; doi:10.3390/biomedicines9030243)
Supplement: Supplementary file 1 [file biomedicines-09-00243-s001.zip]

Archive with 17 entries (16 files):
- supplement data-approval/
- supplement data-approval/Editing Certificate.pdf
- __MACOSX/supplement data-approval/._Editing Certificate.pdf
- supplement data-approval/4. miRNA profile in blood EVs from EGFR patient.xlsx
- __MACOSX/supplement data-approval/._4. miRNA profile in blood EVs from EGFR patient.xlsx
- supplement data-approval/~$5. tumor real-time-PCR.xlsx
- __MACOSX/supplement data-approval/._~$5. tumor real-time-PCR.xlsx
- supplement data-approval/2. mice-tumor size.xlsx
- __MACOSX/supplement data-approval/._2. mice-tumor size.xlsx
- supplement data-approval/5. tumor real-time-PCR.xlsx
- __MACOSX/supplement data-approval/._5. tumor real-time-PCR.xlsx
- supplement data-approval/3. miRNA profile in PC9 EVs compared with CL1-5 EVs.xlsx
- __MACOSX/supplement data-approval/._3. miRNA profile in PC9 EVs compared with CL1-5 EVs.xlsx
- supplement data-approval/1. supplementary figure.tif
- __MACOSX/supplement data-approval/._1. supplementary figure.tif
- supplement data-approval/EV-uptake .mp4
- __MACOSX/supplement data-approval/._EV-uptake .mp4
