# Supplementary material for: Extracellular Vesicle miR-200c Enhances Gefitinib Sensitivity in Heterogeneous EGFR-Mutant NSCLC
Source: Biomedicines. 2021 Feb 28;9(3):243. doi: 10.3390/biomedicines9030243 (PMC7997352; doi:10.3390/biomedicines9030243)
Supplement: Supplementary file 1 [file biomedicines-09-00243-s001.zip › supplement data-approval/4. miRNA profile in blood EVs from EGFR patient.xlsx]

## Sheet: group 1 vs. group 2 
Small RNA - Name	03_Mature 5'	03_Mature 3'	03_Other	03_ Total	03_Normalized expression value	04_Mature 5'	04_Mature 3'	04_Other	04_Total	04_Normalized expression value	05_Mature 5'	05_Mature 3'	05_Other	05_Total	5_Normalized expression value	06_Mature 5'	06_Mature 3'	06_Other	06_Total	06_Normalized expression value	07_Mature 5'	07_Mature 3'	07_Other	07_Total	07_Normalized expression value	08_Mature 5'	08_Mature 3'	08_Other	08_Total	08_Normalized expression value	10_Mature 5'	10_Mature 3'	10_Other	10_Total	10_Normalized expression value	12_Mature 5'	12_Mature 3'	12_Other	12_Total	12_Normalized expression value	15_Mature 5'	15_Mature 3'	15_Other	15_Total	15_Normalized expression value	16_Mature 5'	16_Mature 3'	16_Other	16_Total
let-7a-1	592	6	24	622	1273.73	1070	37	46	1153	1235.73	1376	5	100	1481	1013	229	15	20	264	708.818	946	34	44	1024	1098.36	2824	66	74	2964	1311.18	162	3	12	177	802.545	257	10	16	283	952.545	200	4	10	214	1098.36	5527	207	105	5839
let-7a-2	995	0	9	1004	2067.82	2215	0	13	2228	2564.64	2510	0	18	2528	1597.09	438	0	4	442	1122.09	1766	0	13	1779	2067.82	4496	0	31	4527	2358.09	296	0	5	301	1273.73	503	0	8	511	1597.09	366	0	6	372	1713.82	7980	0	55	8035
let-7a-3	599	6	5	610	1235.73	1076	37	15	1128	1205.64	1381	5	7	1393	952.545	232	14	3	249	607.636	947	37	9	993	952.545	2830	66	27	2923	1273.73	166	3	1	170	735.364	256	12	7	275	918.182	197	3	3	203	1013	5519	208	40	5767
let-7b	576	30	100	706	1365.27	1048	44	237	1329	1597.09	3167	22	958	4147	2882.73	174	10	48	232	543	656	55	174	885	856.182	1469	143	168	1780	771.636	215	1	43	259	1148.91	210	9	54	273	856.182	315	8	100	423	2067.82	2916	579	235	3730
let-7c	190	0	3	193	537.727	309	0	15	324	373.364	1297	0	34	1331	886.727	71	0	3	74	155.727	351	1	4	356	406.818	399	0	4	403	227.545	64	0	2	66	252.182	69	0	2	71	217	97	0	3	100	537.727	602	0	10	612
let-7d	237	718	8	963	1713.82	451	1017	17	1485	1713.82	1021	932	62	2015	1273.73	151	188	10	349	952.545	331	816	7	1154	1205.64	1070	2977	43	4090	2067.82	75	131	11	217	952.545	137	164	5	306	1013	99	162	8	269	1311.18	2881	8126	67	11074
let-7e	21	0	0	21	46.8182	60	1	0	61	67.7273	196	1	7	204	143.364	34	0	0	34	90.3636	23	1	0	24	26.9091	159	2	4	165	90.3636	30	0	1	31	109.545	17	0	0	17	56.5455	16	0	0	16	86.9091	304	7	1	312
let-7f-1	989	1	11	1001	1850.73	1609	12	18	1639	1850.73	1034	7	10	1051	719.818	469	10	10	489	1205.64	1646	5	30	1681	1850.73	5314	24	62	5400	2564.64	215	2	9	226	1013	518	2	16	536	1713.82	305	1	7	313	1365.27	9269	85	98	9452
let-7f-2	1123	1	14	1138	2882.73	2181	1	34	2216	2358.09	1181	0	15	1196	771.636	543	1	6	550	1273.73	1981	4	41	2026	2358.09	5984	2	80	6066	3313.45	245	0	7	252	1122.09	621	1	15	637	2245.45	355	0	9	364	1597.09	10023	8	108	10139
let-7g	926	0	11	937	1597.09	1248	0	24	1272	1311.18	1707	0	15	1722	1148.91	601	0	8	609	1597.09	1286	0	18	1304	1597.09	4428	0	42	4470	2245.45	433	0	15	448	2067.82	641	0	16	657	2358.09	506	0	12	518	2882.73	6370	0	52	6422
let-7i	4175	0	4	4179	9017.55	9942	1	5	9948	7736.45	5754	0	10	5764	5612.27	1678	0	1	1679	5008.09	6074	0	1	6075	6783.55	14704	2	9	14715	6444.64	1540	0	4	1544	8740.45	2654	1	0	2655	9017.55	1602	0	2	1604	9017.55	18886	14	7	18907
mir-100	24	0	1	25	55.0909	29	0	0	29	34.9091	65	0	5	70	39.2727	4	0	0	4	11.2727	203	0	8	211	200.364	121	0	1	122	67.7273	8	0	0	8	23.3636	4	0	0	4	13	2	0	1	3	16.3636	390	0	10	400
mir-101-1	0	45	7	52	128.273	0	69	23	92	86.9091	0	5	8	13	6.72727	0	24	8	32	84.3636	0	65	14	79	93.2727	0	255	28	283	143.364	0	19	2	21	76.7273	0	27	3	30	101.455	0	3	3	6	32.9091	0	216	48	264
mir-101-2	0	91	11	102	222.545	0	191	38	229	217	0	17	9	26	13	0	39	10	49	106.909	0	146	24	170	170.364	0	400	52	452	252.182	0	35	8	43	170.364	0	57	5	62	176.455	0	8	3	11	66.0909	0	436	75	511
mir-10393	0	0	1	1	1.09091	0	0	0	0	0	0	0	0	0	0	0	0	0	0	0	0	0	1	1	0.454545	0	0	3	3	1.36364	0	0	0	0	0	0	0	0	0	0	0	0	0	0	0	0	0	1	1
mir-10396b	0	0	0	0	0	0	1	0	1	0.636364	0	0	0	0	0	0	0	0	0	0	0	0	0	0	0	0	0	0	0	0	0	0	0	0	0	0	0	0	0	0	0	0	0	0	0	0	0	0	0
mir-10399	1	1	1	3	5.27273	2	6	7	15	16.3636	0	1	17	18	9.81818	0	1	2	3	8.72727	0	4	3	7	7.72727	2	12	8	22	12.0909	1	1	6	8	23.6364	0	2	2	4	13.2727	0	0	3	3	16.8182	7	28	24	59
mir-103a-1	0	66	6	72	150.909	0	116	12	128	134.455	0	461	14	475	269	0	140	6	146	294.818	0	155	4	159	155.727	0	272	18	290	146	0	82	6	88	318.636	0	60	3	63	194.273	0	50	3	53	252.182	0	980	43	1023
mir-103a-2	0	106	6	112	252.182	0	226	23	249	258.818	0	767	30	797	562.273	0	195	16	211	494	0	230	9	239	222.545	0	430	29	459	258.818	0	111	15	126	475.909	0	86	5	91	294.818	0	91	5	96	475.909	0	1297	52	1349
mir-10400	0	0	0	0	0	0	0	0	0	0	0	0	0	0	0	0	0	0	0	0	0	0	0	0	0	0	0	0	0	0	0	0	0	0	0	0	0	0	0	0	0	0	0	0	0	6	0	0	6
mir-10401	0	0	0	0	0	0	3	0	3	3	0	5	1	6	3.09091	0	0	0	0	0	0	10	0	10	11	0	9	0	9	5.72727	0	1	0	1	2.18182	0	0	0	0	0	0	0	0	0	0	0	13	1	14
mir-10527	15	0	0	15	34	19	0	0	19	22	89	0	0	89	55.0909	14	0	0	14	32.1818	18	0	0	18	18.1818	33	0	0	33	18.9091	12	0	1	13	49.7273	10	0	0	10	31.7273	4	0	0	4	23.6364	48	0	0	48
mir-106a	34	0	0	34	90.3636	55	0	1	56	62.0909	91	0	0	91	60.2727	44	0	0	44	101.455	101	0	0	101	116	111	0	1	112	62.0909	24	0	1	25	91.7273	16	0	0	16	51.9091	17	0	0	17	94.9091	224	0	0	224
mir-106b	2	65	4	71	148.273	4	126	5	135	138.909	2	243	13	258	185	4	70	1	75	161.727	2	158	6	166	167.182	19	368	15	402	222.545	2	123	3	128	525.909	4	43	2	49	150.909	1	29	2	32	161.727	34	484	7	525
mir-107	0	1	2	3	5.36364	0	9	8	17	20.0909	0	29	6	35	18.9091	0	6	0	6	16.8182	0	6	2	8	9.27273	0	19	14	33	19.2727	0	4	0	4	13.4545	0	2	0	2	4.90909	0	2	0	2	10.6364	0	54	27	81
mir-10a	327	0	4	331	802.545	940	1	2	943	1054.55	313	3	4	320	222.545	297	0	3	300	771.636	786	3	3	792	831.636	3657	5	26	3688	1850.73	140	0	2	142	577	166	0	0	166	607.636	90	0	1	91	430.273	3689	42	34	3765
mir-10b	319	1	3	323	771.636	532	2	1	535	525.909	111	0	1	112	71.3636	78	0	0	78	167.182	497	1	0	498	562.273	2577	7	12	2596	1054.55	32	0	0	32	118.818	77	0	0	77	236.727	49	0	0	49	222.545	1979	12	34	2025
mir-1-1	0	11	0	11	24.7273	0	11	0	11	12.0909	0	8	0	8	4.09091	0	21	0	21	62.0909	0	47	0	47	56.5455	0	356	1	357	185	0	7	0	7	20.8182	0	4	0	4	12.8182	0	0	0	0	0	0	86	2	88
mir-11400	19	0	0	19	45.9091	23	0	0	23	26.4545	27	0	0	27	13.4545	15	0	0	15	34.9091	23	0	0	23	25.7273	48	0	0	48	26.9091	11	0	0	11	38.2727	9	0	0	9	26.9091	2	0	0	2	10.8182	118	0	5	123
mir-11401	1	0	0	1	1.09091	9	0	0	9	10.0909	4	0	0	4	1.90909	2	0	0	2	4.81818	0	0	0	0	0	16	0	0	16	8.81818	3	0	0	3	9.63636	3	0	0	3	8.54545	1	0	0	1	3.72727	58	0	1	59
mir-1180	0	10	0	10	21.2727	0	19	0	19	22.8182	0	83	0	83	52.8182	0	3	0	3	8.81818	0	12	0	12	12.3636	0	28	0	28	15.5455	0	2	0	2	6	0	3	0	3	8.72727	0	0	0	0	0	0	48	0	48
mir-1185-1	0	0	0	0	0	0	3	0	3	3	0	2	0	2	0.727273	0	0	0	0	0	0	1	0	1	0.454545	0	5	0	5	2.81818	0	0	0	0	0	0	1	0	1	1.81818	0	0	0	0	0	0	11	0	11
mir-1185-2	0	0	0	0	0	0	0	0	0	0	0	2	0	2	0.727273	0	0	0	0	0	0	0	0	0	0	0	1	0	1	0.363636	0	0	0	0	0	0	0	0	0	0	0	0	0	0	0	0	3	0	3
mir-1197	0	0	0	0	0	0	1	0	1	0.636364	0	0	0	0	0	0	0	0	0	0	0	0	0	0	0	0	1	0	1	0.363636	0	0	0	0	0	0	0	0	0	0	0	0	0	0	0	0	1	0	1
mir-1-2	0	10	0	10	20.8182	0	11	0	11	12.0909	0	8	0	8	4.09091	0	22	0	22	62.5455	0	50	0	50	62.5455	0	367	3	370	196.545	0	5	0	5	18.1818	0	5	0	5	18.1818	0	1	0	1	3.63636	0	93	0	93
mir-12114	0	0	0	0	0	0	0	0	0	0	0	0	0	0	0	0	0	0	0	0	0	0	0	0	0	0	0	0	0	0	0	0	0	0	0	0	0	0	0	0	0	0	0	0	0	0	0	1	1
mir-12136	1	0	53	54	131	0	0	23	23	26.9091	3	0	2194	2197	1365.27	1	0	49	50	112.818	0	0	27	27	31.7273	2	0	101	103	58	0	0	35	35	131	0	0	23	23	67.7273	0	0	113	113	577	3	0	145	148
mir-122	3982	2	47	4031	7736.45	924	1	0	925	1013	32814	10	622	33446	19970.5	114	0	3	117	258.818	35515	16	220	35751	43749.5	3297	0	4	3301	1548.18	129	0	0	129	537.727	99	0	0	99	311.818	194	0	1	195	952.545	2468	4	6	2478
mir-1224	0	0	0	0	0	0	0	0	0	0	0	0	1	1	0.181818	0	0	0	0	0	0	0	0	0	0	0	0	0	0	0	0	0	1	1	2.18182	0	0	0	0	0	0	0	0	0	0	1	0	0	1
mir-1225	0	0	0	0	0	0	0	1	1	0.636364	0	0	1	1	0.181818	0	0	1	1	1.54545	0	0	2	2	1.72727	0	0	1	1	0.363636	0	0	0	0	0	0	0	0	0	0	0	0	1	1	3.81818	0	0	0	0
mir-1226	0	1	0	1	1.09091	0	0	0	0	0	0	4	0	4	2	0	1	0	1	1.54545	0	1	0	1	0.454545	0	10	1	11	6.72727	0	0	0	0	0	0	1	0	1	1.90909	0	0	0	0	0	0	22	0	22
mir-1227	0	2	0	2	3.27273	0	4	0	4	3.90909	0	5	0	5	2.54545	0	2	0	2	4.90909	0	1	0	1	0.454545	0	3	0	3	1.36364	0	0	0	0	0	0	0	0	0	0	0	0	0	0	0	0	0	0	0
mir-1228	0	0	0	0	0	0	0	0	0	0	0	0	0	0	0	0	0	0	0	0	0	1	0	1	0.454545	3	0	0	3	1.36364	0	0	0	0	0	0	0	0	0	0	0	0	0	0	0	7	8	0	15
mir-1229	0	12	2	14	30.5455	0	15	0	15	16.8182	0	4	0	4	2	0	2	0	2	4.90909	0	12	0	12	12.6364	0	27	0	27	14.9091	0	0	0	0	0	0	0	0	0	0	0	0	0	0	0	0	51	0	51
mir-122b	0	0	0	0	0	0	0	0	0	0	3	0	0	3	1.27273	0	0	0	0	0	0	0	0	0	0	0	0	0	0	0	0	0	0	0	0	0	0	0	0	0	0	0	0	0	0	0	0	0	0
mir-1233-1	0	0	0	0	0	0	0	0	0	0	0	0	0	0	0	0	0	0	0	0	0	0	0	0	0	0	0	0	0	0	0	0	0	0	0	0	0	0	0	0	0	0	0	0	0	0	0	1	1
mir-1233-2	0	0	0	0	0	0	0	0	0	0	0	0	0	0	0	0	0	0	0	0	0	0	0	0	0	0	0	0	0	0	0	0	0	0	0	0	0	0	0	0	0	0	0	0	0	0	0	1	1
mir-1234	0	0	0	0	0	0	0	0	0	0	0	2	0	2	0.727273	0	0	0	0	0	0	0	0	0	0	0	0	1	1	0.363636	0	0	0	0	0	0	0	0	0	0	0	0	0	0	0	0	0	1	1
mir-1236	0	0	0	0	0	0	0	0	0	0	0	0	0	0	0	0	0	0	0	0	0	0	0	0	0	0	0	1	1	0.363636	0	0	0	0	0	0	0	0	0	0	0	0	0	0	0	0	0	2	2
mir-1237	0	1	0	1	1.09091	0	2	0	2	1.63636	0	5	0	5	2.54545	0	1	0	1	1.54545	0	1	0	1	0.454545	0	4	0	4	2.27273	0	0	0	0	0	0	1	0	1	2	0	0	0	0	0	0	27	0	27
mir-1238	0	1	0	1	1.09091	0	1	0	1	0.636364	0	2	0	2	0.727273	0	0	0	0	0	0	1	0	1	0.454545	0	6	0	6	3.72727	0	0	0	0	0	0	0	0	0	0	0	0	0	0	0	0	5	0	5
mir-1244-1	0	0	0	0	0	0	0	0	0	0	0	0	0	0	0	0	0	0	0	0	0	0	0	0	0	0	0	0	0	0	0	0	0	0	0	0	0	0	0	0	0	0	0	0	0	0	0	0	0
mir-1244-2	0	0	0	0	0	0	0	0	0	0	0	0	0	0	0	0	0	0	0	0	0	0	0	0	0	0	0	0	0	0	0	0	0	0	0	0	0	0	0	0	0	0	0	0	0	0	0	1	1
mir-1244-3	0	0	0	0	0	0	0	0	0	0	0	0	1	1	0.181818	0	0	0	0	0	0	0	0	0	0	0	0	0	0	0	0	0	0	0	0	0	0	0	0	0	0	0	0	0	0	0	0	0	0
mir-1244-4	0	0	0	0	0	0	0	0	0	0	0	0	0	0	0	0	0	0	0	0	0	0	0	0	0	0	0	0	0	0	0	0	0	0	0	0	0	0	0	0	0	0	0	0	0	0	0	0	0
mir-1246	126	0	10	136	348.091	25	0	1	26	31.7273	1	0	0	1	0.181818	0	0	0	0	0	62	0	19	81	96.9091	52	0	15	67	34.9091	5	0	4	9	28.0909	2	0	1	3	8.81818	2	0	1	3	17.3636	502	0	29	531
mir-1247	0	0	0	0	0	0	0	1	1	0.636364	0	0	0	0	0	0	0	0	0	0	0	0	0	0	0	0	0	0	0	0	0	0	0	0	0	0	0	0	0	0	0	0	0	0	0	0	0	0	0
mir-1248	0	0	0	0	0	0	0	0	0	0	0	0	1	1	0.181818	0	0	0	0	0	0	0	0	0	0	0	0	0	0	0	0	0	1	1	2.27273	0	0	0	0	0	0	0	0	0	0	0	0	2	2
mir-1249	0	1	0	1	1.09091	0	1	0	1	0.636364	0	0	0	0	0	0	0	0	0	0	0	0	0	0	0	0	1	0	1	0.363636	0	0	0	0	0	0	0	0	0	0	0	0	0	0	0	0	3	0	3
mir-1250	1	0	0	1	1.09091	3	0	0	3	3.09091	1	0	0	1	0.181818	1	0	0	1	1.54545	0	0	0	0	0	6	0	0	6	3.81818	1	0	0	1	2.27273	0	0	0	0	0	0	0	0	0	0	16	0	0	16
mir-1255a	5	0	0	5	9.81818	4	0	0	4	4.09091	4	0	0	4	2	1	0	0	1	1.54545	0	0	3	3	2.90909	0	0	0	0	0	0	0	0	0	0	1	0	2	3	9.09091	1	0	0	1	3.81818	0	0	2	2
mir-1255b-1	1	0	0	1	1.09091	2	0	0	2	1.63636	0	0	0	0	0	0	0	0	0	0	0	0	0	0	0	1	0	0	1	0.363636	0	0	0	0	0	0	0	0	0	0	0	0	0	0	0	3	0	0	3
mir-1255b-2	0	0	0	0	0	2	0	0	2	1.63636	0	0	0	0	0	0	0	0	0	0	1	0	0	1	0.454545	0	0	0	0	0	0	0	0	0	0	0	0	0	0	0	0	0	0	0	0	1	0	0	1
mir-1256	0	0	0	0	0	0	0	0	0	0	0	0	0	0	0	0	0	0	0	0	0	0	0	0	0	0	0	1	1	0.363636	0	0	0	0	0	0	0	0	0	0	0	0	0	0	0	0	0	2	2
mir-1258	0	0	0	0	0	0	0	0	0	0	0	0	1	1	0.181818	0	0	0	0	0	0	0	0	0	0	0	0	0	0	0	0	0	0	0	0	0	0	0	0	0	0	0	0	0	0	0	0	1	1
mir-125a	193	6	1	200	543	281	2	7	290	318.636	605	21	5	631	373.364	176	4	1	181	373.364	271	3	3	277	294.818	1223	28	9	1260	562.273	26	2	0	28	96.9091	44	2	2	48	143.364	64	3	1	68	348.091	1323	65	17	1405
mir-125b-1	3	0	0	3	5.36364	4	0	0	4	4.09091	24	3	4	31	16.3636	2	0	0	2	5.09091	23	1	0	24	28.0909	27	1	0	28	15.6364	1	0	0	1	2.27273	1	0	0	1	2	0	0	0	0	0	64	13	1	78
mir-125b-2	5	0	0	5	9.90909	3	0	0	3	3.09091	24	0	2	26	13.2727	1	0	0	1	1.54545	19	1	5	25	28.9091	25	0	2	27	15.0909	1	0	1	2	6	2	0	0	2	4.90909	1	0	0	1	3.81818	65	1	11	77
mir-126	23	1065	1	1089	2245.45	67	3259	6	3332	2882.73	57	1203	12	1272	856.182	28	1099	3	1130	2564.64	66	1872	6	1944	2245.45	157	6023	11	6191	3669.09	17	822	1	840	4539.18	32	1077	2	1111	4539.18	3	702	1	706	3669.09	340	16087	6	16433
mir-1260a	4	0	2	6	12.3636	3	0	1	4	4.09091	13	0	2	15	8	3	0	2	5	13.2727	2	0	0	2	1.72727	6	0	5	11	6.72727	2	0	2	4	13.7273	2	0	2	4	13.4545	1	0	5	6	34	20	0	21	41
mir-1260b	12	0	0	12	25.7273	19	0	0	19	23.2727	86	0	4	90	58	33	0	0	33	88.5455	21	0	1	22	24.2727	67	0	1	68	35.6364	2	0	0	2	6.09091	11	0	0	11	34	8	0	0	8	48.1818	202	0	2	204
mir-1267	0	0	0	0	0	0	0	0	0	0	0	0	0	0	0	0	0	0	0	0	0	0	0	0	0	0	0	1	1	0.363636	0	0	0	0	0	0	0	0	0	0	0	0	0	0	0	0	0	7	7
mir-1268a	0	0	1	1	1.18182	0	0	0	0	0	0	0	4	4	2	0	0	0	0	0	0	0	2	2	1.72727	0	0	3	3	1.36364	0	0	1	1	2.27273	0	0	0	0	0	1	0	0	1	3.81818	0	0	23	23
mir-1268b	0	0	0	0	0	0	0	0	0	0	0	0	0	0	0	0	0	0	0	0	0	0	0	0	0	0	0	1	1	0.363636	1	0	0	1	2.36364	0	0	0	0	0	0	0	0	0	0	1	0	0	1
mir-1269a	0	0	0	0	0	0	0	0	0	0	0	0	0	0	0	0	0	0	0	0	0	1	0	1	0.454545	0	0	0	0	0	0	0	0	0	0	0	0	0	0	0	0	0	0	0	0	0	0	0	0
mir-127	0	0	1	1	1.18182	0	2	0	2	1.72727	0	14	4	18	9.90909	0	1	1	2	5.18182	0	1	1	2	1.81818	0	2	0	2	0.909091	0	0	1	1	2.36364	0	1	0	1	2	0	0	0	0	0	0	6	3	9
mir-1270	0	0	0	0	0	0	0	0	0	0	3	0	0	3	1.27273	0	0	0	0	0	1	0	0	1	0.454545	1	0	0	1	0.363636	0	0	0	0	0	0	0	0	0	0	0	0	0	0	0	1	0	0	1
mir-1271	0	0	0	0	0	1	0	0	1	0.636364	2	0	0	2	0.727273	1	0	0	1	1.54545	4	0	0	4	4.18182	1	0	0	1	0.363636	1	0	0	1	2.36364	4	0	0	4	13.7273	0	0	0	0	0	16	0	2	18
mir-1273c	0	0	1	1	1.18182	0	0	1	1	0.636364	2	0	6	8	4.09091	0	0	1	1	1.54545	0	0	3	3	2.90909	2	0	3	5	2.90909	0	0	1	1	2.36364	0	0	0	0	0	0	0	0	0	0	0	0	6	6
mir-1273h	2	28	10	40	106.909	0	94	22	116	122.545	15	134	138	287	194.273	3	60	33	96	227.545	1	129	42	172	176.455	5	152	65	222	116	3	18	12	33	125.636	3	32	13	48	146	0	11	7	18	112.818	16	297	146	459
mir-1276	0	0	0	0	0	0	0	0	0	0	0	0	0	0	0	1	0	0	1	1.54545	0	0	0	0	0	0	0	0	0	0	0	0	0	0	0	0	0	0	0	0	0	0	0	0	0	0	0	0	0
mir-1277	0	0	0	0	0	0	2	4	6	5.81818	0	0	3	3	1.27273	0	0	1	1	1.63636	0	0	2	2	1.90909	0	0	3	3	1.36364	0	0	1	1	2.36364	0	2	1	3	9.18182	0	0	0	0	0	0	2	1	3
mir-1278	0	0	0	0	0	0	0	0	0	0	0	0	0	0	0	0	1	0	1	1.63636	0	1	0	1	0.454545	0	0	0	0	0	0	0	0	0	0	0	1	0	1	2	0	0	0	0	0	0	10	0	10
mir-128-1	0	425	82	507	1098.36	0	961	258	1219	1273.73	0	508	264	772	537.727	1	459	91	551	1311.18	0	901	200	1101	1148.91	2	3267	389	3658	1713.82	0	58	19	77	281.364	1	423	66	490	1365.27	0	204	37	241	1148.91	0	6378	743	7121
mir-128-2	0	258	5	263	644.273	0	542	25	567	577	0	185	15	200	134.455	0	274	9	283	735.364	0	500	14	514	607.636	0	2025	23	2048	918.182	0	34	1	35	134.455	0	263	5	268	831.636	0	118	4	122	607.636	0	4031	49	4080
mir-1284	3	0	0	3	5.45455	4	0	0	4	4.09091	2	0	0	2	0.727273	1	0	0	1	1.63636	7	0	0	7	7.90909	8	0	1	9	5.72727	0	0	0	0	0	0	0	0	0	0	1	0	0	1	3.90909	12	0	0	12
mir-1285-1	0	2	2	4	7.90909	0	1	3	4	4.18182	0	3	7	10	4.72727	0	1	0	1	1.72727	0	0	2	2	2	0	2	7	9	5.72727	0	1	2	3	9.81818	0	0	0	0	0	0	0	4	4	23.7273	1	9	9	19
mir-1285-2	0	3	0	3	5.45455	0	3	1	4	4.18182	0	1	0	1	0.181818	0	0	0	0	0	0	1	0	1	0.454545	0	5	0	5	2.90909	0	0	0	0	0	0	0	0	0	0	0	0	0	0	0	0	8	12	20
mir-1287	2	0	0	2	3.27273	1	0	0	1	0.636364	22	0	0	22	11.6364	1	0	0	1	1.72727	1	0	0	1	0.545455	8	0	0	8	5.18182	0	0	0	0	0	0	0	0	0	0	1	0	0	1	4.09091	15	0	0	15
mir-1288	0	0	0	0	0	0	0	0	0	0	0	0	0	0	0	0	0	0	0	0	0	1	0	1	0.545455	0	0	0	0	0	0	1	0	1	2.36364	0	0	0	0	0	0	0	0	0	0	0	2	0	2
mir-1289-1	0	0	0	0	0	0	0	0	0	0	0	0	0	0	0	0	0	0	0	0	0	0	0	0	0	0	0	0	0	0	0	0	0	0	0	0	0	0	0	0	0	0	0	0	0	0	0	1	1
mir-1290	0	14	0	14	31.1818	0	1	0	1	0.636364	0	0	0	0	0	0	0	0	0	0	0	12	0	12	12.7273	0	7	0	7	4.45455	0	0	0	0	0	0	0	0	0	0	0	0	0	0	0	0	118	0	118
mir-1291	0	0	0	0	0	0	0	0	0	0	0	0	0	0	0	0	0	0	0	0	0	0	0	0	0	0	0	0	0	0	0	0	1	1	2.45455	0	0	0	0	0	0	0	0	0	0	0	0	1	1
mir-129-1	0	0	0	0	0	0	0	0	0	0	0	0	0	0	0	0	0	0	0	0	1	0	0	1	0.545455	0	0	0	0	0	0	0	0	0	0	0	0	0	0	0	1	0	0	1	4.09091	20	0	0	20
mir-1292	8	0	2	10	21.7273	21	0	2	23	28.0909	63	0	6	69	38.2727	12	0	0	12	28.0909	23	0	4	27	32.1818	11	0	0	11	6.90909	7	0	2	9	28.9091	7	0	1	8	24.7273	7	0	0	7	41.1818	9	0	5	14
mir-129-2	1	0	0	1	1.18182	0	0	0	0	0	2	0	0	2	0.727273	1	0	0	1	1.72727	0	0	0	0	0	1	0	0	1	0.363636	0	0	0	0	0	0	0	0	0	0	0	0	0	0	0	22	0	0	22
mir-1294	0	0	0	0	0	2	0	0	2	1.72727	2	0	0	2	0.727273	0	0	0	0	0	0	0	0	0	0	1	0	0	1	0.363636	0	0	0	0	0	1	0	0	1	2	0	0	0	0	0	1	0	0	1
mir-1296	2	0	0	2	3.36364	0	0	0	0	0	6	0	6	12	6.09091	0	0	1	1	1.81818	3	0	0	3	2.90909	1	0	0	1	0.363636	1	0	0	1	2.45455	0	0	0	0	0	0	0	0	0	0	4	0	0	4
mir-1299	0	3	0	3	5.72727	0	0	0	0	0	0	0	0	0	0	0	0	0	0	0	0	4	0	4	4.18182	0	1	0	1	0.363636	0	0	0	0	0	0	1	0	1	2	0	11	0	11	67.7273	0	0	0	0
mir-1301	0	77	10	87	194.273	0	165	27	192	200.364	0	803	120	923	607.636	0	89	12	101	252.182	0	88	10	98	112.818	0	152	19	171	93.2727	0	24	4	28	101.455	0	49	10	59	167.182	0	56	12	68	360.909	0	200	32	232
mir-1302-1	0	0	0	0	0	0	0	0	0	0	0	0	0	0	0	0	0	0	0	0	0	0	0	0	0	0	0	1	1	0.363636	0	0	0	0	0	0	0	0	0	0	0	0	0	0	0	0	0	0	0
mir-1303	0	0	0	0	0	0	0	0	0	0	0	8	0	8	4.09091	0	0	0	0	0	0	3	4	7	8	0	1	0	1	0.363636	0	2	0	2	6.09091	0	0	0	0	0	0	0	0	0	0	0	7	6	13
mir-1304	4	10	0	14	31.7273	5	9	3	17	20.3636	24	24	1	49	26.0909	2	16	0	18	51.9091	8	33	0	41	46.8182	7	20	0	27	15.3636	1	8	0	9	29.6364	3	17	0	20	62.0909	0	10	0	10	60.2727	26	43	1	70
mir-1306	5	0	3	8	16.8182	3	0	1	4	4.27273	4	0	7	11	5.72727	0	0	0	0	0	5	1	3	9	10.3636	14	2	4	20	11.2727	0	0	0	0	0	1	1	2	4	13.9091	0	0	0	0	0	36	1	2	39
mir-1307	0	294	122	416	952.545	0	459	212	671	771.636	2	3433	1471	4906	3669.09	0	440	136	576	1548.18	3	1037	237	1277	1548.18	2	1023	240	1265	577	2	581	101	684	3669.09	3	255	55	313	1054.55	0	77	59	136	735.364	26	1536	445	2007
mir-130a	0	3	0	3	5.72727	0	16	0	16	18.4545	0	14	0	14	7.27273	0	7	0	7	18.9091	0	7	0	7	8.18182	0	44	0	44	24.7273	0	3	0	3	9.90909	0	4	1	5	18.4545	0	2	0	2	11	0	195	1	196
mir-130b	30	1	0	31	67.7273	47	4	0	51	58	65	8	1	74	45.9091	23	1	0	24	64.7273	47	2	0	49	62.0909	183	24	6	213	101.455	0	2	0	2	6.36364	23	3	0	26	86.9091	7	3	0	10	62.0909	288	71	8	367
mir-132	0	2	0	2	3.45455	0	1	0	1	0.727273	0	5	0	5	2.54545	1	0	0	1	1.90909	0	4	0	4	4.27273	1	1	0	2	0.909091	0	1	0	1	2.45455	1	1	0	2	5.09091	0	0	0	0	0	0	1	1	2
mir-133a-1	0	0	0	0	0	0	3	0	3	3.09091	0	45	2	47	24.7273	0	9	2	11	26.0909	0	5	0	5	5.45455	0	11	2	13	7.54545	0	53	1	54	203.636	0	4	0	4	14.1818	0	0	0	0	0	0	2	0	2
mir-133a-2	0	2	0	2	3.45455	0	1	0	1	0.727273	0	41	3	44	23.7273	0	9	1	10	23.6364	0	6	0	6	6.54545	0	15	1	16	9.09091	0	58	2	60	236.727	0	0	0	0	0	0	0	0	0	0	0	0	0	0
mir-133b	0	0	0	0	0	0	0	0	0	0	0	7	1	8	4.18182	0	0	0	0	0	0	0	0	0	0	0	2	0	2	0.909091	0	7	1	8	23.7273	0	0	0	0	0	0	0	0	0	0	0	0	0	0
mir-134	118	0	2	120	281.364	386	0	7	393	430.273	3306	1	89	3396	2358.09	77	0	3	80	185	243	0	8	251	269	903	0	14	917	475.909	32	0	1	33	128.273	132	0	5	137	475.909	26	0	1	27	148.273	1968	0	14	1982
mir-1343	0	3	0	3	5.72727	0	3	0	3	3.18182	0	2	0	2	0.727273	0	1	0	1	2	0	3	0	3	3	0	14	1	15	8.18182	0	0	0	0	0	0	0	0	0	0	0	0	0	0	0	0	12	0	12
mir-135a-1	0	0	0	0	0	0	0	0	0	0	0	0	0	0	0	0	0	0	0	0	0	0	0	0	0	1	0	0	1	0.363636	0	0	0	0	0	0	1	0	1	2	0	0	0	0	0	0	0	0	0
mir-135a-2	0	0	0	0	0	0	0	0	0	0	0	0	0	0	0	0	0	0	0	0	0	0	0	0	0	1	0	0	1	0.363636	0	0	0	0	0	0	0	0	0	0	0	0	0	0	0	0	0	1	1
mir-136	0	1	0	1	1.18182	3	4	0	7	6.90909	1	2	0	3	1.27273	0	1	0	1	2	0	0	0	0	0	3	19	2	24	13.9091	0	0	0	0	0	0	2	1	3	9.27273	0	0	0	0	0	3	52	0	55
mir-138-1	0	0	0	0	0	0	0	0	0	0	0	0	0	0	0	0	0	0	0	0	0	0	0	0	0	0	0	0	0	0	0	0	0	0	0	0	0	0	0	0	0	0	0	0	0	0	1	0	1
mir-138-2	0	0	0	0	0	0	0	0	0	0	0	0	0	0	0	0	0	0	0	0	0	0	0	0	0	0	1	0	1	0.363636	0	0	0	0	0	0	0	0	0	0	0	0	0	0	0	0	0	0	0
mir-139	24	27	3	54	134.455	130	97	6	233	222.545	314	304	9	627	360.909	66	31	2	99	236.727	72	33	8	113	128.273	216	89	10	315	155.727	77	22	0	99	360.909	40	10	2	52	155.727	38	21	3	62	318.636	520	282	12	814
mir-140	10	26	627	663	1311.18	15	49	2142	2206	2245.45	27	24	1911	1962	1235.73	9	22	1639	1670	4539.18	26	42	2278	2346	2882.73	59	123	2551	2733	1122.09	11	38	964	1013	6783.55	11	12	859	882	3313.45	3	4	314	321	1548.18	58	228	3160	3446
mir-141	0	0	0	0	0	0	0	0	0	0	0	0	0	0	0	0	0	0	0	0	0	0	0	0	0	0	4	0	4	2.27273	0	0	1	1	2.54545	0	0	0	0	0	0	0	0	0	0	0	2	0	2
mir-142	163	24	5	192	525.909	474	83	5	562	562.273	136	40	2	178	116	226	28	3	257	644.273	265	80	3	348	394.636	1566	169	17	1752	735.364	369	10	8	387	1597.09	149	35	8	192	719.818	55	15	1	71	380.636	2810	374	34	3218
mir-143	0	128	1	129	318.636	0	214	0	214	209.364	0	29	0	29	14.6364	1	239	0	240	562.273	0	248	1	249	258.818	0	1215	1	1216	543	1	92	0	93	348.091	0	190	0	190	708.818	0	11	0	11	69.8182	0	1069	5	1074
mir-144	0	0	0	0	0	3	8	5	16	18.9091	1	2	2	5	2.54545	0	1	0	1	2	1	1	0	2	2	4	11	1	16	9.18182	1	0	0	1	2.54545	0	2	0	2	5.18182	0	0	1	1	4.09091	13	24	2	39
mir-145	1	2	6	9	18.9091	1	3	10	14	15.3636	10	0	5	15	8.18182	3	3	2	8	20.0909	4	5	17	26	30.5455	6	32	32	70	38.2727	2	0	2	4	13.9091	0	4	4	8	24.9091	0	0	1	1	4.09091	4	30	49	83
mir-1468	1	0	0	1	1.27273	1	0	0	1	0.727273	2	0	1	3	1.27273	0	0	0	0	0	4	0	0	4	4.27273	9	0	0	9	5.81818	0	0	0	0	0	0	0	0	0	0	0	0	0	0	0	6	0	0	6
mir-146a	4176	2	176	4354	10645.2	5802	0	296	6098	5612.27	8873	0	269	9142	9806.64	3415	0	274	3689	14878.8	5953	0	291	6244	7736.45	13071	8	311	13390	5612.27	2283	4	148	2435	14878.8	2161	0	117	2278	7736.45	898	0	64	962	4539.18	18007	24	209	18240
mir-146b	509	0	12	521	1148.91	1274	1	33	1308	1365.27	1144	17	70	1231	831.636	524	0	27	551	1365.27	1191	3	18	1212	1311.18	1639	3	46	1688	708.818	446	0	16	462	2245.45	396	1	11	408	1205.64	245	1	22	268	1273.73	2100	0	56	2156
mir-147b	0	0	0	0	0	0	0	0	0	0	0	0	0	0	0	0	0	0	0	0	0	0	0	0	0	0	0	0	0	0	0	0	0	0	0	0	0	0	0	0	0	0	0	0	0	0	1	0	1
mir-148a	15	4752	15	4782	12847.2	20	11154	31	11205	10645.2	23	5343	35	5401	4088.45	14	4185	9	4208	15991.7	62	16930	40	17032	15991.7	73	33108	45	33226	19970.5	12	2867	4	2883	15991.7	8	5893	12	5913	19970.5	5	2291	12	2308	15991.7	167	64205	132	64504
mir-148b	3	318	13	334	831.636	3	802	43	848	886.727	2	215	19	236	167.182	1	320	12	333	856.182	1	544	22	567	735.364	3	1830	41	1874	856.182	1	143	4	148	607.636	0	331	7	338	1098.36	2	125	2	129	719.818	10	1999	80	2089
mir-149	2	0	0	2	3.45455	0	0	0	0	0	2	0	0	2	0.727273	1	0	0	1	2	0	0	0	0	0	0	0	0	0	0	0	0	0	0	0	0	0	0	0	0	1	0	0	1	4.18182	2	0	0	2
mir-150	9	6	1	16	35.6364	19	3	6	28	34	26	4	3	33	16.8182	7	0	1	8	20.3636	15	3	3	21	22.8182	18	5	6	29	16.8182	94	27	3	124	415.636	1	1	0	2	5.27273	3	0	1	4	24.2727	63	4	17	84
mir-151a	2	1646	334	1982	4539.18	4	3182	730	3916	4539.18	9	2123	485	2617	1713.82	1	1888	343	2232	5612.27	3	2619	635	3257	3669.09	16	8315	1193	9524	5008.09	1	2081	273	2355	12847.2	6	2158	320	2484	8740.45	1	865	140	1006	5008.09	63	12040	1658	13761
mir-151b	0	0	0	0	0	0	0	0	0	0	0	0	1	1	0.181818	0	0	0	0	0	0	0	1	1	0.545455	0	0	2	2	0.909091	0	0	0	0	0	0	0	0	0	0	0	0	0	0	0	0	0	2	2
mir-152	0	14	15	29	62.5455	1	36	15	52	60.2727	0	17	41	58	31.1818	3	25	10	38	94.9091	1	47	17	65	80.3636	0	65	20	85	48.1818	0	14	8	22	80.3636	0	17	11	28	91.7273	0	5	6	11	71.3636	0	410	95	505
mir-153-1	0	0	0	0	0	0	0	0	0	0	0	0	1	1	0.181818	0	0	0	0	0	0	0	0	0	0	0	0	0	0	0	0	0	0	0	0	0	0	0	0	0	0	0	0	0	0	0	0	0	0
mir-1538	0	1	0	1	1.27273	0	0	0	0	0	0	11	0	11	5.72727	0	0	1	1	2	0	2	0	2	2	0	1	0	1	0.363636	0	0	0	0	0	0	0	0	0	0	0	0	0	0	0	0	2	0	2
mir-154	0	0	0	0	0	0	0	0	0	0	6	0	0	6	3.09091	0	0	0	0	0	0	0	0	0	0	1	0	0	1	0.363636	0	0	0	0	0	0	0	0	0	0	0	0	0	0	0	2	0	0	2
mir-155	34	0	6	40	109.545	76	0	5	81	73.6364	170	0	12	182	118.818	26	0	5	31	73.6364	53	0	4	57	69.8182	86	0	10	96	52.8182	24	0	1	25	93.2727	14	0	2	16	52.8182	28	0	2	30	155.727	285	0	67	352
mir-15a	1	0	0	1	1.27273	3	0	0	3	3.18182	1	0	2	3	1.27273	1	0	0	1	2	1	0	3	4	4.36364	6	0	1	7	4.45455	1	0	0	1	2.54545	2	0	0	2	5.36364	0	0	0	0	0	8	0	2	10
mir-15b	3	1	0	4	8	3	6	7	16	19.2727	8	5	2	15	8.27273	3	2	0	5	13.4545	5	5	2	12	12.8182	8	12	2	22	12.0909	1	6	1	8	24.2727	1	3	1	5	18.9091	0	1	0	1	4.18182	16	47	1	64
mir-16-1	7	0	0	7	14.4545	44	0	2	46	52.8182	16	0	3	19	10.0909	12	0	1	13	28.9091	33	0	3	36	41.1818	93	0	2	95	51.9091	23	0	1	24	88.5455	12	0	0	12	39.2727	4	0	1	5	28.0909	172	1	5	178
mir-16-2	23	114	1	138	360.909	96	503	2	601	644.273	60	109	3	172	112.818	33	47	0	80	194.273	87	199	0	286	318.636	157	602	1	760	394.636	69	23	0	92	330.545	23	104	1	128	406.818	10	22	0	32	167.182	256	1036	4	1296
mir-17	46	0	2	48	122.545	88	1	5	94	90.3636	150	0	5	155	94.9091	53	0	5	58	131	118	0	1	119	134.455	130	1	1	132	80.3636	31	0	1	32	122.545	24	0	1	25	76.7273	15	0	2	17	96.9091	279	1	9	289
mir-181a-1	31	1	1	33	84.3636	80	6	6	92	88.5455	280	4	35	319	217	83	3	7	93	217	74	1	3	78	91.7273	373	7	11	391	217	29	1	1	31	112.818	41	0	0	41	125.636	17	0	0	17	101.455	694	12	25	731
mir-181a-2	32	4	2	38	101.455	80	12	7	99	96.9091	277	11	26	314	203.636	85	4	6	95	222.545	74	8	2	84	101.455	379	27	12	418	236.727	33	5	2	40	167.182	42	11	0	53	161.727	19	5	0	24	134.455	700	65	28	793
mir-181b-1	5	0	1	6	12.6364	5	0	2	7	7.09091	40	0	15	55	30.5455	12	0	3	15	35.6364	6	0	3	9	10.4545	32	0	15	47	26.4545	3	0	1	4	14.1818	2	0	2	4	14.4545	1	0	3	4	24.7273	71	0	18	89
mir-181b-2	5	0	1	6	12.7273	9	0	1	10	11.5455	41	0	13	54	29.6364	10	0	0	10	23.7273	6	0	2	8	9.36364	31	0	13	44	24.9091	3	0	1	4	14.4545	1	0	1	2	5.36364	3	0	0	3	17.6364	72	0	17	89
mir-181c	0	0	0	0	0	0	1	0	1	0.727273	0	7	0	7	3.45455	0	0	0	0	0	0	1	0	1	0.545455	1	1	0	2	0.909091	0	2	0	2	6.36364	0	2	0	2	5.45455	0	0	0	0	0	0	5	0	5
mir-181d	5	0	0	5	10.0909	12	0	0	12	13.7273	39	0	4	43	23.2727	10	0	0	10	24.2727	7	0	2	9	10.6364	42	0	1	43	23.2727	18	1	1	20	71.3636	7	0	1	8	25.2727	0	0	0	0	0	14	0	1	15
mir-182	37	0	5	42	112.818	130	0	13	143	150.909	52	0	27	79	49.7273	28	0	9	37	93.2727	52	0	19	71	86.9091	47	0	14	61	32.1818	7	0	3	10	34	14	0	4	18	60.2727	10	0	2	12	73.6364	173	0	45	218
mir-183	12	0	2	14	32.1818	37	0	1	38	45.9091	5	0	2	7	3.45455	2	0	0	2	5.27273	9	0	1	10	11.0909	10	0	1	11	7.09091	0	0	1	1	2.54545	9	0	1	10	32.1818	0	0	0	0	0	51	0	5	56
mir-184	0	0	0	0	0	0	0	0	0	0	0	0	0	0	0	0	0	0	0	0	0	2	0	2	2	0	0	0	0	0	0	0	0	0	0	0	0	0	0	0	0	0	0	0	0	0	6	0	6
mir-1843	3	0	10	13	28.9091	8	0	17	25	30.5455	18	0	18	36	19.3636	2	0	6	8	20.8182	11	0	23	34	35.6364	18	0	39	57	31.1818	6	0	3	9	30.5455	5	0	11	16	53.7273	0	0	0	0	0	70	0	22	92
mir-185	593	1	12	606	1205.64	325	9	15	349	394.636	590	66	62	718	430.273	481	3	10	494	1235.73	936	9	25	970	918.182	2053	26	39	2118	952.545	149	8	8	165	719.818	197	3	7	207	771.636	92	1	3	96	494	3111	12	73	3196
mir-186	63	0	6	69	143.364	208	0	32	240	236.727	251	0	41	292	200.364	70	0	22	92	209.364	133	0	21	154	150.909	247	0	28	275	138.909	85	0	49	134	562.273	60	0	7	67	200.364	35	0	4	39	194.273	511	0	28	539
mir-187	0	0	0	0	0	0	0	0	0	0	0	0	0	0	0	0	0	0	0	0	0	1	0	1	0.545455	1	0	0	1	0.363636	0	0	0	0	0	0	0	0	0	0	0	0	0	0	0	0	1	0	1
mir-188	0	0	0	0	0	0	0	0	0	0	1	0	0	1	0.181818	0	0	0	0	0	0	0	0	0	0	1	0	0	1	0.363636	0	0	0	0	0	0	0	0	0	0	0	0	0	0	0	0	0	0	0
mir-18a	0	4	0	4	8.18182	2	14	0	16	19.3636	4	57	0	61	32.9091	4	13	0	17	46.8182	3	24	0	27	32.3636	5	16	1	22	12.3636	0	2	1	3	10.0909	0	2	0	2	5.45455	1	0	0	1	4.27273	6	34	3	43
mir-18b	0	0	1	1	1.27273	0	0	1	1	0.727273	0	1	0	1	0.181818	0	0	0	0	0	0	0	0	0	0	0	3	2	5	2.90909	0	0	0	0	0	0	0	0	0	0	0	0	0	0	0	0	0	2	2
mir-1908	35	1	0	36	93.2727	38	1	1	40	48.1818	304	3	7	314	209.364	10	0	0	10	24.7273	42	3	0	45	49.7273	51	5	0	56	30.5455	7	0	0	7	21.2727	21	0	1	22	64.7273	34	0	2	36	176.455	217	29	0	246
mir-1909	0	0	0	0	0	0	0	0	0	0	6	0	0	6	3.09091	0	0	0	0	0	0	0	0	0	0	0	0	0	0	0	0	0	0	0	0	0	0	0	0	0	0	0	0	0	0	9	1	0	10
mir-190a	0	0	0	0	0	0	0	0	0	0	0	0	0	0	0	0	0	0	0	0	0	0	0	0	0	0	0	0	0	0	0	0	0	0	0	0	0	0	0	0	0	0	0	0	0	2	0	0	2
mir-190b	0	0	0	0	0	0	0	0	0	0	1	0	0	1	0.181818	0	0	0	0	0	1	0	0	1	0.545455	1	0	0	1	0.363636	0	0	0	0	0	0	0	0	0	0	0	0	0	0	0	0	0	0	0
mir-191	1623	4	21	1648	3949.27	3424	13	42	3479	3313.45	6468	67	69	6604	6444.64	2499	7	26	2532	6783.55	3588	14	32	3634	3949.27	6512	12	74	6598	4088.45	986	2	14	1002	6444.64	951	3	21	975	4088.45	1117	5	14	1136	5612.27	21788	59	150	21997
mir-1910	0	0	0	0	0	0	0	0	0	0	0	0	2	2	0.727273	0	0	0	0	0	0	0	0	0	0	0	0	0	0	0	0	0	0	0	0	0	0	0	0	0	0	0	0	0	0	1	0	3	4
mir-1913	0	0	0	0	0	0	0	0	0	0	0	0	1	1	0.181818	0	0	0	0	0	0	0	0	0	0	0	0	0	0	0	0	0	0	0	0	0	0	0	0	0	0	0	0	0	0	0	0	0	0
mir-1914	0	0	1	1	1.27273	1	0	0	1	0.727273	3	0	0	3	1.27273	0	0	0	0	0	0	0	0	0	0	0	0	0	0	0	0	0	0	0	0	0	0	0	0	0	0	0	0	0	0	12	0	1	13
mir-192	30	0	211	241	607.636	24	0	92	116	125.636	43	0	894	937	644.273	21	0	19	40	96.9091	305	0	2534	2839	3313.45	206	0	176	382	209.364	13	0	16	29	105.545	18	0	13	31	112.818	7	0	18	25	143.364	279	0	540	819
mir-193a	15	0	0	15	34.5455	6	0	0	6	5.81818	124	0	0	124	76.7273	1	0	0	1	2	21	0	0	21	23.2727	34	0	0	34	19.5455	10	0	0	10	34.5455	1	0	0	1	2	5	0	0	5	28.9091	82	0	0	82
mir-193b	2	0	0	2	3.45455	0	0	0	0	0	12	1	1	14	7.36364	3	0	0	3	9.09091	5	0	0	5	5.45455	4	0	0	4	2.27273	3	0	0	3	10.3636	0	0	0	0	0	1	0	0	1	4.27273	35	1	0	36
mir-194-1	2	0	2	4	8.27273	14	0	0	14	15.5455	19	0	5	24	12.7273	2	0	0	2	5.36364	35	0	5	40	45.9091	43	0	0	43	23.3636	4	0	0	4	14.6364	5	0	0	5	19.2727	1	0	1	2	11.0909	52	0	1	53
mir-194-2	9	0	1	10	22	19	0	0	19	23.3636	43	7	12	62	34	5	0	0	5	13.7273	76	0	17	93	106.909	55	0	0	55	29.6364	5	0	0	5	18.4545	4	1	0	5	19.3636	1	0	0	1	4.36364	77	1	1	79
mir-195	0	0	1	1	1.27273	2	2	1	5	5.09091	3	0	0	3	1.27273	0	0	0	0	0	1	0	0	1	0.545455	2	1	0	3	1.36364	0	0	0	0	0	0	0	0	0	0	0	0	0	0	0	10	9	4	23
mir-196a-2	0	0	0	0	0	0	0	0	0	0	0	0	0	0	0	0	0	0	0	0	0	0	0	0	0	0	0	0	0	0	0	0	0	0	0	0	0	0	0	0	0	0	0	0	0	0	0	0	0
mir-196b	2	0	1	3	5.81818	2	0	2	4	4.27273	4	0	1	5	2.54545	1	0	0	1	2	2	0	1	3	3	15	0	1	16	9.27273	3	0	0	3	10.4545	2	0	0	2	5.72727	0	0	0	0	0	14	0	1	15
mir-197	0	105	0	105	227.545	0	81	2	83	76.7273	3	136	3	142	84.3636	0	87	1	88	203.636	0	227	0	227	217	0	323	3	326	170.364	0	18	0	18	66.0909	0	37	0	37	118.818	0	17	0	17	105.545	0	732	11	743
mir-1976	0	0	0	0	0	0	1	0	1	0.727273	0	0	0	0	0	0	0	0	0	0	0	0	0	0	0	0	2	0	2	0.909091	0	0	0	0	0	0	0	0	0	0	0	0	0	0	0	0	5	0	5
mir-199a-1	106	43	0	149	394.636	256	91	2	349	406.818	136	76	0	212	148.273	113	68	0	181	380.636	215	67	1	283	311.818	301	198	4	503	294.818	56	46	1	103	373.364	53	74	0	127	394.636	23	12	0	35	170.364	459	484	2	945
mir-199a-2	117	44	0	161	430.273	253	106	0	359	415.636	131	89	0	220	150.909	121	69	2	192	406.818	212	92	0	304	348.091	301	234	5	540	311.818	56	55	1	112	394.636	61	85	0	146	543	23	18	0	41	200.364	457	510	8	975
mir-199b	1	42	0	43	116	2	92	1	95	93.2727	2	72	0	74	46.8182	2	70	0	72	148.273	1	68	0	69	84.3636	10	201	3	214	106.909	1	49	0	50	196.545	1	76	0	77	252.182	5	15	0	20	118.818	46	489	1	536
mir-19a	0	20	1	21	48.1818	0	85	0	85	80.3636	0	38	1	39	20.3636	0	16	0	16	42.6364	0	79	0	79	94.9091	0	86	0	86	49.7273	0	14	0	14	53.7273	0	22	0	22	66.0909	0	6	0	6	34.5455	0	125	4	129
mir-19b-1	0	5	0	5	10.3636	0	24	0	24	29.6364	0	34	0	34	17.6364	0	9	0	9	22.8182	0	23	0	23	26.0909	0	44	0	44	25.2727	0	9	0	9	31.1818	0	10	0	10	32.3636	0	6	0	6	34.9091	0	45	0	45
mir-19b-2	0	7	0	7	14.6364	0	26	0	26	32.1818	0	34	2	36	19.5455	0	13	0	13	29.6364	0	19	0	19	20.0909	0	39	1	40	22.8182	0	6	0	6	20.0909	0	11	0	11	34.5455	0	2	0	2	11.2727	0	46	0	46
mir-200a	1	2	1	4	8.36364	0	7	0	7	7.18182	0	1	0	1	0.181818	0	6	0	6	17.3636	0	3	2	5	5.72727	5	30	0	35	20.3636	1	2	0	3	10.6364	1	6	0	7	22.8182	0	0	0	0	0	1	5	0	6
mir-200b	0	6	6	12	26.0909	0	3	10	13	14.6364	1	4	43	48	24.9091	0	11	2	13	30.5455	0	9	36	45	51.9091	2	41	18	61	32.3636	0	0	2	2	6.36364	0	4	5	9	28.0909	0	2	2	4	24.9091	2	13	21	36
mir-200c	0	16	0	16	37	0	15	0	15	17.3636	0	43	0	43	23.3636	0	20	0	20	58	0	32	0	32	34.5455	0	72	2	74	41.1818	0	11	0	11	39.2727	0	12	0	12	41.1818	0	2	0	2	11.2727	0	70	0	70
mir-203a	0	1	0	1	1.27273	0	0	0	0	0	0	2	0	2	0.727273	0	0	0	0	0	0	2	0	2	2	0	3	0	3	1.36364	0	0	0	0	0	0	0	0	0	0	0	0	0	0	0	0	7	0	7
mir-204	0	0	0	0	0	0	0	2	2	1.72727	2	3	5	10	4.81818	2	0	0	2	5.36364	5	0	3	8	9.45455	2	3	5	10	6.36364	0	0	0	0	0	0	0	0	0	0	0	0	0	0	0	10	8	13	31
mir-205	0	0	0	0	0	0	0	0	0	0	0	0	0	0	0	0	0	0	0	0	0	0	0	0	0	1	0	0	1	0.363636	0	0	0	0	0	1	0	0	1	2	0	0	0	0	0	3	0	0	3
mir-206	0	0	0	0	0	0	0	0	0	0	0	0	0	0	0	0	0	0	0	0	0	1	0	1	0.545455	0	2	0	2	0.909091	0	0	0	0	0	0	0	0	0	0	0	0	0	0	0	0	0	0	0
mir-20a	78	0	2	80	167.182	152	0	0	152	161.727	169	0	0	169	105.545	82	0	0	82	200.364	242	0	0	242	236.727	298	0	1	299	150.909	47	0	0	47	194.273	61	0	1	62	185	21	0	0	21	128.273	361	1	0	362
mir-20b	0	0	0	0	0	15	0	1	16	19.5455	10	0	0	10	4.90909	6	0	0	6	17.6364	17	0	0	17	17.3636	8	0	1	9	5.81818	11	0	0	11	41.1818	5	0	0	5	19.5455	2	0	0	2	11.4545	30	0	0	30
mir-21	2189	0	954	3143	6444.64	6947	5	3844	10796	9017.55	1785	1	1217	3003	2067.82	1926	6	1189	3121	9017.55	5173	3	2517	7693	9017.55	12028	24	3691	15743	8740.45	1173	1	450	1624	9806.64	2229	2	1035	3266	12847.2	966	3	625	1594	8740.45	25260	125	6980	32365
mir-210	0	2	0	2	3.45455	0	5	4	9	10.3636	1	4	2	7	3.45455	0	0	0	0	0	0	5	1	6	6.54545	0	4	0	4	2.27273	0	0	1	1	2.54545	0	0	0	0	0	0	2	0	2	11.5455	0	33	8	41
mir-211	0	0	0	0	0	0	0	0	0	0	0	0	0	0	0	0	0	0	0	0	0	0	0	0	0	2	0	0	2	0.909091	0	0	0	0	0	0	0	0	0	0	0	0	0	0	0	0	0	0	0
mir-2110	38	0	46	84	185	68	0	115	183	196.545	301	0	365	666	394.636	26	0	36	62	143.364	60	0	149	209	196.545	99	0	142	241	128.273	22	0	14	36	143.364	20	0	21	41	128.273	16	0	35	51	236.727	162	0	215	377
mir-2115	0	0	0	0	0	0	0	0	0	0	0	0	0	0	0	0	0	0	0	0	0	0	0	0	0	0	0	0	0	0	0	0	0	0	0	0	0	0	0	0	0	0	0	0	0	0	9	0	9
mir-2116	0	0	0	0	0	0	0	0	0	0	0	0	1	1	0.181818	0	0	0	0	0	0	0	0	0	0	0	1	0	1	0.363636	0	0	0	0	0	0	0	0	0	0	0	0	0	0	0	0	2	0	2
mir-212	0	0	0	0	0	1	0	0	1	0.727273	1	0	0	1	0.181818	1	0	1	2	5.45455	0	0	0	0	0	1	0	1	2	0.909091	0	0	0	0	0	0	0	0	0	0	0	0	0	0	0	2	0	0	2
mir-214	0	0	0	0	0	0	0	0	0	0	0	1	0	1	0.181818	0	0	0	0	0	0	0	0	0	0	1	1	0	2	0.909091	0	0	0	0	0	0	0	0	0	0	0	1	0	1	4.45455	2	8	2	12
mir-215	7	0	25	32	76.7273	4	0	7	11	12.3636	13	0	97	110	69.8182	2	0	3	5	13.9091	68	0	279	347	380.636	32	0	14	46	26.0909	3	0	1	4	14.7273	1	0	2	3	9.36364	0	0	1	1	4.45455	36	0	41	77
mir-216a	0	0	0	0	0	0	0	0	0	0	0	0	0	0	0	0	0	0	0	0	0	1	0	1	0.545455	0	0	0	0	0	0	0	0	0	0	0	0	0	0	0	0	0	0	0	0	0	0	0	0
mir-216b	0	0	0	0	0	0	0	0	0	0	0	0	0	0	0	0	0	0	0	0	0	1	0	1	0.545455	0	0	0	0	0	0	0	0	0	0	0	0	0	0	0	0	0	0	0	0	0	0	0	0
mir-218-1	0	0	0	0	0	0	0	0	0	0	0	0	0	0	0	0	0	0	0	0	0	0	0	0	0	0	0	0	0	0	0	0	0	0	0	0	0	0	0	0	0	0	0	0	0	0	0	1	1
mir-218-2	0	0	0	0	0	0	0	0	0	0	0	0	0	0	0	0	0	0	0	0	0	0	0	0	0	0	0	1	1	0.363636	0	0	0	0	0	0	0	0	0	0	0	0	0	0	0	0	0	1	1
mir-219a-1	0	0	0	0	0	0	0	0	0	0	0	4	0	4	2	0	0	0	0	0	0	1	0	1	0.545455	0	1	0	1	0.363636	0	0	0	0	0	0	0	0	0	0	0	0	0	0	0	0	3	0	3
mir-219b	0	0	0	0	0	0	0	0	0	0	0	0	0	0	0	0	0	0	0	0	0	0	0	0	0	4	0	0	4	2.36364	0	0	0	0	0	0	0	0	0	0	0	0	0	0	0	2	0	0	2
mir-22	40	1068	1	1109	2358.09	57	3479	4	3540	4088.45	90	5208	3	5301	3949.27	32	943	1	976	2358.09	85	2082	1	2168	2564.64	251	5685	11	5947	2882.73	19	460	1	480	2358.09	43	792	2	837	2882.73	20	482	0	502	2564.64	801	21031	28	21860
mir-221	0	387	27	414	918.182	2	615	31	648	708.818	2	3061	52	3115	2245.45	1	592	21	614	1850.73	1	532	25	558	719.818	5	1154	42	1201	537.727	1	577	16	594	3313.45	1	386	12	399	1148.91	0	376	22	398	1850.73	3	1797	82	1882
mir-222	0	68	1691	1759	4088.45	0	146	3344	3490	3949.27	0	468	7586	8054	8740.45	0	57	1276	1333	3313.45	0	128	1188	1316	1713.82	0	500	2348	2848	1205.64	0	58	386	444	1850.73	0	65	830	895	3669.09	0	31	1699	1730	9806.64	1	1480	2500	3981
mir-223	51	10	93	154	406.818	247	48	280	575	607.636	70	259	347	676	406.818	77	135	117	329	831.636	165	56	190	411	494	336	83	229	648	360.909	64	104	100	268	1205.64	61	25	75	161	562.273	25	11	63	99	525.909	617	214	647	1478
mir-224	28	0	0	28	60.2727	138	0	0	138	146	349	1	2	352	227.545	47	0	0	47	105.545	143	0	1	144	143.364	232	0	4	236	125.636	3	0	0	3	10.8182	28	0	0	28	93.2727	13	0	3	16	88.5455	226	0	15	241
mir-2276	0	0	0	0	0	0	0	1	1	0.727273	0	1	0	1	0.181818	0	0	0	0	0	0	0	0	0	0	0	0	0	0	0	0	0	0	0	0	0	0	0	0	0	0	0	0	0	0	0	1	0	1
mir-2277	0	0	0	0	0	0	0	0	0	0	1	0	1	2	0.727273	1	0	1	2	5.45455	0	0	0	0	0	2	2	1	5	3	0	1	0	1	2.54545	0	0	0	0	0	0	0	0	0	0	0	0	0	0
mir-2278	0	0	0	0	0	0	0	0	0	0	1	0	2	3	1.27273	0	0	0	0	0	1	0	0	1	0.545455	0	0	0	0	0	0	0	0	0	0	0	0	0	0	0	0	0	0	0	0	0	0	0	0
mir-2355	0	3	1	4	8.54545	0	8	0	8	8.72727	0	6	1	7	3.45455	0	0	0	0	0	0	3	0	3	3.09091	0	3	0	3	1.36364	1	4	0	5	18.9091	0	4	0	4	14.6364	0	0	0	0	0	0	7	0	7
mir-23a	4	29	5	38	105.545	11	108	20	139	148.273	150	231	115	496	281.364	9	248	12	269	719.818	6	83	14	103	122.545	5	284	34	323	167.182	3	28	4	35	138.909	5	94	3	102	348.091	5	57	10	72	394.636	39	521	64	624
mir-23b	4	39	3	46	118.818	8	93	16	117	128.273	36	496	27	559	318.636	3	72	4	79	170.364	9	80	1	90	105.545	22	92	10	124	73.6364	1	14	2	17	64.7273	3	10	2	15	49.7273	1	37	1	39	196.545	33	263	24	320
mir-23c	0	0	0	0	0	0	0	0	0	0	0	1	0	1	0.272727	0	0	0	0	0	0	3	0	3	3.09091	0	0	0	0	0	0	0	0	0	0	0	0	0	0	0	0	0	0	0	0	0	1	1	2
mir-24-1	0	455	5	460	1013	0	1114	6	1120	1148.91	1	1358	5	1364	918.182	0	764	2	766	2245.45	2	1188	2	1192	1235.73	2	3129	6	3137	1365.27	0	775	1	776	4088.45	0	481	1	482	1311.18	0	210	2	212	1054.55	1	4106	9	4116
mir-24-2	10	395	0	405	886.727	30	985	2	1017	1098.36	24	1023	0	1047	708.818	5	659	1	665	2067.82	11	998	1	1010	1013	39	2835	6	2880	1235.73	4	702	0	706	3949.27	5	445	0	450	1273.73	2	181	1	184	918.182	62	3515	9	3586
mir-25	1	359	6	366	856.182	0	747	17	764	802.545	10	374	60	444	258.818	0	338	5	343	918.182	1	751	14	766	802.545	1	1773	18	1792	802.545	1	82	2	85	311.818	0	267	7	274	886.727	0	156	6	162	831.636	0	3011	49	3060
mir-2682	0	0	0	0	0	0	0	0	0	0	0	0	0	0	0	0	0	0	0	0	0	0	0	0	0	0	0	0	0	0	0	0	0	0	0	0	0	0	0	0	0	0	0	0	0	0	0	1	1
mir-26a-1	2750	0	38	2788	5008.09	7967	0	145	8112	6444.64	5337	0	140	5477	4539.18	3076	0	89	3165	9806.64	4285	0	95	4380	4539.18	15345	0	175	15520	6783.55	859	0	39	898	5612.27	1865	0	35	1900	6444.64	1368	0	37	1405	6444.64	39784	0	316	40100
mir-26a-2	2754	0	52	2806	5612.27	7963	2	180	8145	6783.55	5343	0	191	5534	5008.09	3079	0	111	3190	10645.2	4278	1	119	4398	5008.09	15345	2	219	15566	7736.45	847	1	44	892	5008.09	1872	1	46	1919	6783.55	1366	1	43	1410	6783.55	39790	6	365	40161
mir-26b	198	3	16	217	562.273	607	7	55	669	735.364	452	3	78	533	311.818	269	6	34	309	802.545	445	8	52	505	577	1289	6	95	1390	607.636	112	2	11	125	430.273	183	2	21	206	735.364	109	0	19	128	708.818	3684	10	165	3859
mir-27a	1	66	1	68	138.909	0	172	0	172	185	0	80	2	82	51.9091	1	78	1	80	196.545	0	150	1	151	148.273	1	658	1	660	380.636	0	84	0	84	294.818	0	110	0	110	360.909	0	44	0	44	217	12	1459	4	1475
mir-27b	1	84	6	91	200.364	1	223	15	239	227.545	0	91	10	101	66.0909	0	151	4	155	311.818	1	333	22	356	415.636	1	826	12	839	406.818	0	313	2	315	1311.18	0	132	2	134	415.636	0	51	3	54	258.818	6	1515	41	1562
mir-28	5	102	36	143	380.636	8	210	119	337	380.636	7	399	244	650	380.636	12	142	51	205	430.273	8	276	120	404	475.909	31	452	167	650	373.364	0	157	71	228	1054.55	12	80	49	141	525.909	1	32	23	56	281.364	81	781	321	1183
mir-2861	0	0	0	0	0	0	0	0	0	0	0	0	0	0	0	0	0	0	0	0	0	0	0	0	0	0	0	0	0	0	0	0	0	0	0	0	0	0	0	0	0	0	0	0	0	0	0	2	2
mir-296	0	1	0	1	1.27273	1	0	0	1	0.727273	3	16	1	20	10.8182	0	0	0	0	0	0	0	0	0	0	0	1	0	1	0.363636	0	0	0	0	0	1	0	0	1	2.18182	0	0	0	0	0	2	7	0	9
mir-299	0	0	0	0	0	0	0	0	0	0	0	0	0	0	0	0	0	0	0	0	0	0	0	0	0	0	1	0	1	0.363636	0	0	0	0	0	0	0	0	0	0	0	0	0	0	0	0	6	0	6
mir-29a	0	35	1	36	94.9091	0	98	0	98	94.9091	0	62	0	62	34.5455	0	32	0	32	86.9091	0	103	0	103	125.636	0	162	1	163	88.5455	0	42	2	44	185	0	43	0	43	131	0	8	1	9	55.0909	0	451	16	467
mir-29b-1	0	0	0	0	0	0	2	0	2	1.81818	1	2	0	3	1.27273	0	0	0	0	0	0	4	0	4	4.45455	0	1	1	2	0.909091	0	1	1	2	6.45455	0	0	0	0	0	0	1	0	1	4.45455	0	5	0	5
mir-29b-2	0	1	0	1	1.27273	3	0	1	4	4.36364	1	1	1	3	1.27273	0	0	0	0	0	0	2	1	3	3.09091	0	3	0	3	1.36364	0	0	0	0	0	0	0	1	1	2.18182	0	0	0	0	0	1	4	1	6
mir-29c	0	2	0	2	3.54545	3	7	2	12	13.9091	2	0	6	8	4.18182	0	3	1	4	11.2727	1	1	0	2	2	2	2	4	8	5.27273	0	0	0	0	0	0	2	2	4	14.7273	0	1	2	3	18.1818	0	20	4	24
mir-301a	0	0	0	0	0	0	0	1	1	0.727273	2	0	0	2	0.727273	0	0	0	0	0	0	0	0	0	0	0	0	0	0	0	0	0	0	0	0	0	0	0	0	0	0	0	0	0	0	8	0	0	8
mir-301b	0	1	0	1	1.27273	0	0	0	0	0	0	1	0	1	0.272727	0	0	0	0	0	0	1	0	1	0.545455	0	0	0	0	0	0	0	0	0	0	0	0	0	0	0	0	0	0	0	0	0	6	0	6
mir-3064	0	0	0	0	0	1	0	0	1	0.727273	0	0	0	0	0	0	0	0	0	0	0	0	0	0	0	0	0	0	0	0	1	0	0	1	2.63636	0	0	0	0	0	0	0	0	0	0	0	0	3	3
mir-3065	0	0	0	0	0	0	0	0	0	0	3	1	2	6	3.18182	0	0	0	0	0	1	0	0	1	0.545455	0	0	0	0	0	0	0	0	0	0	0	0	2	2	5.72727	0	0	0	0	0	0	0	0	0
mir-3074	0	0	0	0	0	1	0	0	1	0.727273	0	0	1	1	0.272727	1	0	0	1	2	3	0	2	5	5.72727	5	0	0	5	3	0	0	0	0	0	0	0	0	0	0	0	0	0	0	0	3	0	1	4
mir-30a	24	10	57	91	203.636	30	10	135	175	194.273	48	12	130	190	122.545	17	3	52	72	150.909	62	26	204	292	330.545	94	12	110	216	109.545	11	2	23	36	146	17	4	46	67	203.636	12	0	38	50	227.545	118	23	199	340
mir-30b	2	1	1	4	8.72727	8	0	3	11	12.6364	37	5	1	43	23.6364	16	0	2	18	52.8182	7	1	0	8	9.54545	12	3	2	17	9.90909	6	0	5	11	42.6364	3	0	0	3	9.45455	1	0	0	1	4.54545	49	4	2	55
mir-30c-1	120	1	5	126	311.818	519	1	38	558	543	665	2	67	734	525.909	328	3	23	354	1054.55	438	0	26	464	525.909	503	1	43	547	330.545	51	1	6	58	227.545	126	0	12	138	494	158	0	19	177	886.727	1423	10	58	1491
mir-30c-2	120	0	3	123	294.818	514	0	35	549	537.727	665	0	59	724	475.909	331	0	22	353	1013	442	0	27	469	543	515	0	29	544	318.636	50	1	4	55	209.364	127	0	9	136	430.273	158	0	16	174	856.182	1415	1	46	1462
mir-30d	3155	0	3017	6172	14878.8	8282	3	8197	16482	12847.2	6798	7	21596	28401	15991.7	3266	0	3959	7225	19970.5	6841	2	7510	14353	14878.8	14875	7	10125	25007	14878.8	1664	0	2277	3941	19970.5	2651	1	2761	5413	15991.7	1792	1	2805	4598	19970.5	14403	7	11087	25497
mir-30e	9	41	466	516	1122.09	40	82	2043	2165	2067.82	12	38	1012	1062	735.364	11	28	572	611	1713.82	18	81	981	1080	1122.09	45	129	1546	1720	719.818	8	17	321	346	1365.27	15	34	530	579	1850.73	4	11	219	234	1122.09	69	377	2319	2765
mir-31	0	0	0	0	0	0	0	0	0	0	0	0	0	0	0	0	0	0	0	0	0	0	0	0	0	0	0	0	0	0	0	0	0	0	0	0	0	0	0	0	0	0	0	0	0	0	0	2	2
mir-3115	1	0	0	1	1.27273	0	0	0	0	0	0	0	0	0	0	0	0	0	0	0	0	0	0	0	0	0	0	0	0	0	0	0	0	0	0	0	0	0	0	0	0	0	0	0	0	0	0	0	0
mir-3118-1	0	0	0	0	0	0	0	0	0	0	0	0	0	0	0	0	0	0	0	0	0	0	0	0	0	0	0	0	0	0	0	0	0	0	0	0	0	0	0	0	0	0	0	0	0	0	1	0	1
mir-3118-2	0	0	0	0	0	0	0	0	0	0	0	0	0	0	0	0	0	0	0	0	0	0	0	0	0	0	0	0	0	0	0	0	0	0	0	0	0	0	0	0	0	0	0	0	0	0	0	0	0
mir-3118-3	0	0	0	0	0	0	0	0	0	0	0	0	0	0	0	0	0	0	0	0	0	0	0	0	0	0	0	0	0	0	0	0	0	0	0	0	0	0	0	0	0	0	0	0	0	0	0	0	0
mir-3118-4	0	0	0	0	0	0	0	0	0	0	0	0	0	0	0	0	0	0	0	0	0	0	0	0	0	0	0	0	0	0	0	0	0	0	0	0	0	0	0	0	0	0	0	0	0	0	0	0	0
mir-3120	4	7	1	12	26.4545	1	13	0	14	15.6364	4	11	1	16	9.09091	4	7	0	11	26.4545	1	10	2	13	13.7273	8	27	8	43	23.6364	1	1	2	4	14.9091	2	7	0	9	28.9091	1	2	0	3	18.4545	7	49	12	68
mir-3121	0	0	0	0	0	0	0	0	0	0	0	0	0	0	0	0	0	0	0	0	0	0	0	0	0	0	0	0	0	0	0	0	0	0	0	0	0	0	0	0	0	0	0	0	0	0	6	0	6
mir-3124	1	0	0	1	1.27273	0	0	0	0	0	1	0	0	1	0.272727	0	0	0	0	0	0	0	0	0	0	2	0	0	2	0.909091	1	0	0	1	2.63636	1	0	0	1	2.27273	1	0	0	1	4.63636	5	0	0	5
mir-3127	0	0	0	0	0	2	3	0	5	5.18182	11	6	0	17	9.45455	1	1	0	2	5.72727	1	0	0	1	0.545455	6	1	0	7	4.45455	1	1	0	2	6.54545	1	0	0	1	2.27273	0	0	0	0	0	2	0	0	2
mir-3129	0	0	0	0	0	0	0	0	0	0	0	0	0	0	0	0	0	0	0	0	0	1	0	1	0.545455	0	0	0	0	0	0	0	0	0	0	0	0	0	0	0	0	0	0	0	0	0	0	0	0
mir-3130-1	0	0	0	0	0	0	0	0	0	0	0	2	0	2	0.727273	0	0	0	0	0	0	1	0	1	0.545455	0	0	0	0	0	0	0	0	0	0	0	0	0	0	0	0	0	0	0	0	0	20	1	21
mir-3130-2	0	2	0	2	3.54545	0	2	0	2	1.90909	0	1	0	1	0.363636	0	0	0	0	0	0	1	0	1	0.636364	0	0	0	0	0	0	0	0	0	0	0	0	0	0	0	0	1	0	1	4.72727	0	23	1	24
mir-3135a	0	0	0	0	0	0	0	0	0	0	2	0	0	2	0.727273	0	0	0	0	0	0	0	0	0	0	0	0	0	0	0	0	0	0	0	0	0	0	0	0	0	0	0	0	0	0	0	0	0	0
mir-3135b	2	0	0	2	3.54545	2	0	0	2	2	16	0	0	16	9.18182	0	0	0	0	0	1	0	0	1	0.636364	2	0	0	2	0.909091	1	0	0	1	2.63636	0	0	0	0	0	0	0	0	0	0	5	0	0	5
mir-3137	0	0	1	1	1.27273	0	0	0	0	0	0	0	0	0	0	0	0	0	0	0	0	0	0	0	0	0	0	0	0	0	0	0	0	0	0	0	0	0	0	0	0	0	0	0	0	0	0	0	0
mir-3138	0	0	3	3	5.81818	0	0	5	5	5.27273	0	2	22	24	12.8182	0	0	1	1	2.18182	0	0	5	5	5.72727	0	0	11	11	7.18182	0	0	3	3	11	0	0	2	2	5.72727	0	0	1	1	4.81818	0	0	34	34
mir-3139	0	0	0	0	0	0	0	0	0	0	0	0	0	0	0	0	0	0	0	0	0	0	0	0	0	0	0	0	0	0	0	0	0	0	0	0	0	0	0	0	0	0	0	0	0	1	0	0	1
mir-3140	0	0	0	0	0	0	0	0	0	0	0	0	0	0	0	0	0	0	0	0	0	0	0	0	0	0	0	0	0	0	0	0	0	0	0	0	0	0	0	0	0	0	0	0	0	0	3	0	3
mir-3143	0	0	0	0	0	2	0	0	2	2	0	0	0	0	0	0	0	0	0	0	0	0	0	0	0	8	0	2	10	6.36364	0	0	0	0	0	0	0	1	1	2.27273	0	0	0	0	0	0	0	4	4
mir-3146	0	0	0	0	0	0	0	0	0	0	0	0	2	2	0.818182	0	0	0	0	0	0	0	0	0	0	0	0	0	0	0	0	0	0	0	0	0	0	0	0	0	0	0	0	0	0	0	0	0	0
mir-3149	0	0	0	0	0	0	0	0	0	0	0	0	1	1	0.363636	0	0	0	0	0	0	0	0	0	0	0	0	0	0	0	0	0	0	0	0	0	0	0	0	0	0	0	0	0	0	0	0	0	0
mir-3150a	0	0	0	0	0	3	0	0	3	3.27273	3	0	3	6	3.18182	0	0	0	0	0	0	0	1	1	0.636364	1	0	2	3	1.45455	0	0	0	0	0	0	0	1	1	2.27273	3	0	0	3	18.9091	5	0	0	5
mir-3150b	0	0	0	0	0	0	0	0	0	0	0	0	0	0	0	0	0	0	0	0	0	0	0	0	0	0	0	0	0	0	0	0	0	0	0	0	0	0	0	0	0	0	0	0	0	1	0	0	1
mir-3154	0	0	0	0	0	0	0	0	0	0	0	0	0	0	0	0	0	0	0	0	0	1	0	1	0.636364	0	0	0	0	0	0	0	0	0	0	0	0	0	0	0	0	0	0	0	0	0	0	0	0
mir-3155a	0	0	1	1	1.27273	0	0	0	0	0	0	0	0	0	0	0	0	0	0	0	0	0	1	1	0.636364	0	0	0	0	0	0	0	0	0	0	0	0	0	0	0	0	0	0	0	0	0	0	6	6
mir-3157	0	0	0	0	0	0	0	0	0	0	0	0	0	0	0	0	1	0	1	2.18182	0	0	0	0	0	0	0	0	0	0	0	0	0	0	0	0	0	0	0	0	0	0	0	0	0	2	1	0	3
mir-3158-1	0	2	0	2	3.54545	0	1	0	1	0.727273	0	2	0	2	0.818182	0	0	0	0	0	0	2	0	2	2	0	2	0	2	0.909091	0	0	0	0	0	0	0	0	0	0	0	0	0	0	0	0	16	0	16
mir-3158-2	0	1	0	1	1.36364	0	0	0	0	0	0	5	0	5	2.54545	0	0	0	0	0	0	4	0	4	4.45455	0	4	0	4	2.36364	0	0	0	0	0	0	0	0	0	0	0	0	0	0	0	0	14	0	14
mir-3159	0	0	3	3	6	0	0	0	0	0	0	0	1	1	0.363636	0	0	0	0	0	0	0	1	1	0.636364	0	0	2	2	0.909091	0	0	0	0	0	0	0	0	0	0	0	0	0	0	0	0	0	7	7
mir-3160-1	0	0	0	0	0	0	0	0	0	0	0	0	0	0	0	0	0	0	0	0	0	0	0	0	0	0	0	0	0	0	0	0	0	0	0	0	0	0	0	0	0	0	0	0	0	0	0	0	0
mir-3160-2	0	0	0	0	0	0	0	0	0	0	0	0	0	0	0	0	0	0	0	0	0	1	0	1	0.636364	0	0	0	0	0	0	0	0	0	0	0	0	0	0	0	0	0	0	0	0	0	0	0	0
mir-3161	2	0	0	2	3.54545	1	0	0	1	0.727273	0	0	0	0	0	0	0	0	0	0	0	0	0	0	0	0	0	0	0	0	0	0	0	0	0	0	0	0	0	0	0	0	0	0	0	0	0	0	0
mir-3162	0	0	0	0	0	0	0	0	0	0	0	0	0	0	0	0	0	0	0	0	0	0	0	0	0	0	0	0	0	0	0	0	0	0	0	0	0	0	0	0	0	0	0	0	0	0	0	0	0
mir-3163	0	0	0	0	0	0	0	0	0	0	0	0	0	0	0	0	0	0	0	0	0	0	0	0	0	0	0	0	0	0	0	0	0	0	0	0	0	0	0	0	0	0	0	0	0	1	0	0	1
mir-3166	0	0	0	0	0	0	0	0	0	0	0	3	0	3	1.27273	0	0	1	1	2.27273	0	0	0	0	0	0	0	0	0	0	0	0	0	0	0	0	1	0	1	2.36364	0	0	0	0	0	0	1	0	1
mir-3168	8	0	0	8	17.3636	0	0	0	0	0	2	0	0	2	0.818182	0	0	0	0	0	1	0	0	1	0.636364	2	0	0	2	1	0	0	0	0	0	0	0	0	0	0	1	0	0	1	4.90909	10	0	0	10
mir-3173	0	0	0	0	0	1	0	0	1	0.727273	3	0	2	5	2.63636	1	0	0	1	2.27273	0	0	1	1	0.636364	1	0	0	1	0.363636	0	1	0	1	2.63636	0	0	0	0	0	1	0	0	1	4.90909	1	0	1	2
mir-3174	0	0	0	0	0	0	0	0	0	0	0	0	0	0	0	0	0	0	0	0	0	0	0	0	0	1	0	0	1	0.363636	0	0	0	0	0	0	0	0	0	0	0	0	0	0	0	2	0	0	2
mir-3175	0	0	0	0	0	0	0	0	0	0	0	0	0	0	0	0	0	0	0	0	2	0	0	2	2	0	0	0	0	0	0	0	0	0	0	0	0	0	0	0	0	0	0	0	0	0	0	0	0
mir-3176	0	0	0	0	0	0	0	0	0	0	0	0	1	1	0.363636	0	0	0	0	0	0	0	0	0	0	0	0	0	0	0	0	0	0	0	0	0	0	0	0	0	0	0	0	0	0	0	1	0	1
mir-3177	0	10	0	10	22.8182	0	1	0	1	0.818182	0	32	2	34	18.1818	0	5	0	5	14.1818	0	15	1	16	15.6364	0	37	1	38	21.7273	0	6	1	7	21.7273	0	1	1	2	5.81818	0	3	0	3	19.2727	0	34	2	36
mir-3179-1	0	0	0	0	0	0	0	0	0	0	0	0	0	0	0	0	0	0	0	0	0	0	0	0	0	0	0	0	0	0	0	0	0	0	0	0	0	0	0	0	0	0	0	0	0	0	0	0	0
mir-3179-2	0	0	0	0	0	0	0	0	0	0	0	1	0	1	0.363636	0	0	0	0	0	0	0	0	0	0	0	0	0	0	0	0	0	0	0	0	0	0	0	0	0	0	0	0	0	0	0	0	0	0
mir-3179-3	0	0	0	0	0	0	0	0	0	0	0	0	0	0	0	0	0	0	0	0	0	0	0	0	0	0	0	0	0	0	0	0	0	0	0	0	0	0	0	0	0	0	0	0	0	0	0	0	0
mir-3179-4	0	0	0	0	0	0	0	0	0	0	0	0	0	0	0	0	0	0	0	0	0	0	0	0	0	0	0	0	0	0	0	0	0	0	0	0	0	0	0	0	0	0	0	0	0	0	0	0	0
mir-3180-1	0	0	0	0	0	1	0	0	1	0.818182	1	2	0	3	1.27273	0	0	0	0	0	0	0	0	0	0	0	0	0	0	0	0	0	0	0	0	0	0	0	0	0	0	0	0	0	0	1	1	0	2
mir-3180-2	1	1	0	2	3.63636	3	0	0	3	3.27273	3	1	0	4	2	0	0	0	0	0	0	0	0	0	0	1	0	1	2	1	1	0	0	1	2.63636	1	0	0	1	2.36364	0	0	0	0	0	3	2	0	5
mir-3180-3	0	0	0	0	0	2	0	0	2	2	2	0	0	2	0.818182	0	0	0	0	0	0	0	0	0	0	0	1	1	2	1	0	0	0	0	0	0	0	0	0	0	0	0	0	0	0	1	0	0	1
mir-3180-4	0	0	0	0	0	1	0	0	1	0.818182	0	0	0	0	0	0	0	0	0	0	0	0	0	0	0	0	0	0	0	0	0	0	0	0	0	0	0	0	0	0	0	0	0	0	0	0	0	0	0
mir-3180-5	0	0	0	0	0	0	0	0	0	0	0	0	0	0	0	0	0	0	0	0	0	0	0	0	0	0	0	0	0	0	0	0	0	0	0	0	0	0	0	0	0	0	0	0	0	1	0	0	1
mir-3181	0	0	0	0	0	0	0	0	0	0	0	0	0	0	0	0	0	0	0	0	0	0	0	0	0	0	0	1	1	0.363636	0	0	0	0	0	0	0	0	0	0	0	0	0	0	0	0	0	0	0
mir-3183	0	0	0	0	0	0	0	0	0	0	0	0	1	1	0.363636	0	0	1	1	2.27273	0	0	0	0	0	0	0	0	0	0	0	0	0	0	0	0	0	0	0	0	0	0	0	0	0	0	0	0	0
mir-3187	0	0	3	3	6	1	0	6	7	7.27273	0	11	18	29	14.7273	0	0	0	0	0	0	0	1	1	0.636364	1	4	2	7	4.54545	0	0	1	1	2.63636	0	1	0	1	2.36364	0	0	2	2	11.6364	3	3	6	12
mir-3188	0	0	0	0	0	0	5	0	5	5.36364	0	5	0	5	2.63636	0	1	0	1	2.27273	0	0	1	1	0.727273	0	2	0	2	1	0	0	0	0	0	0	0	1	1	2.36364	0	0	0	0	0	0	1	0	1
mir-3190	0	0	3	3	6.09091	0	0	4	4	4.45455	0	0	3	3	1.27273	0	0	2	2	5.72727	0	0	3	3	3.18182	0	0	1	1	0.363636	0	0	0	0	0	0	0	1	1	2.36364	0	0	0	0	0	0	0	0	0
mir-3191	0	1	0	1	1.36364	0	1	0	1	0.818182	0	2	1	3	1.36364	0	1	1	2	5.72727	0	0	0	0	0	0	4	1	5	3.09091	0	2	0	2	6.54545	0	0	0	0	0	0	0	0	0	0	0	0	2	2
mir-3192	0	0	0	0	0	0	0	0	0	0	1	0	0	1	0.363636	0	0	0	0	0	0	0	0	0	0	0	0	0	0	0	0	0	0	0	0	0	0	0	0	0	0	0	0	0	0	0	0	0	0
mir-3193	0	0	0	0	0	0	0	0	0	0	0	0	0	0	0	0	0	0	0	0	0	0	0	0	0	0	0	0	0	0	0	0	0	0	0	0	0	0	0	0	0	0	0	0	0	5	0	0	5
mir-3194	0	0	0	0	0	0	0	0	0	0	0	0	0	0	0	0	0	0	0	0	0	0	0	0	0	0	0	0	0	0	0	0	0	0	0	0	0	0	0	0	0	0	0	0	0	0	3	0	3
mir-3196	0	0	0	0	0	0	0	0	0	0	0	0	0	0	0	0	0	0	0	0	0	0	0	0	0	0	0	0	0	0	0	0	0	0	0	0	0	1	1	2.36364	0	0	0	0	0	1	0	1	2
mir-3198-1	0	0	0	0	0	0	0	0	0	0	0	0	0	0	0	0	0	0	0	0	0	0	0	0	0	0	2	2	4	2.36364	0	0	0	0	0	0	1	0	1	2.45455	0	0	0	0	0	0	1	2	3
mir-3198-2	0	0	0	0	0	0	1	0	1	0.818182	0	0	0	0	0	0	1	0	1	2.36364	0	1	0	1	0.727273	0	1	0	1	0.363636	0	0	0	0	0	0	1	0	1	2.45455	0	0	0	0	0	0	0	1	1
mir-3199-1	0	0	0	0	0	0	0	0	0	0	0	0	0	0	0	0	0	0	0	0	0	0	0	0	0	1	0	0	1	0.363636	0	0	0	0	0	0	0	0	0	0	0	0	0	0	0	1	0	0	1
mir-3199-2	0	0	0	0	0	0	0	0	0	0	0	0	0	0	0	0	0	0	0	0	1	0	0	1	0.727273	0	0	0	0	0	0	0	1	1	2.63636	0	0	0	0	0	0	0	0	0	0	0	0	0	0
mir-32	7	0	0	7	14.7273	21	0	0	21	24.2727	4	0	0	4	2	4	0	0	4	11.4545	11	2	0	13	13.9091	50	1	0	51	28.0909	3	0	0	3	11.0909	8	0	0	8	25.7273	0	0	0	0	0	138	5	0	143
mir-320a	0	13056	4186	17242	43749.5	0	28261	5990	34251	19970.5	2	111362	31338	142702	43749.5	0	8388	3872	12260	43749.5	0	15599	6645	22244	34992.4	0	30064	6732	36796	34992.4	0	7021	3365	10386	34992.4	0	6523	2386	8909	34992.4	0	13596	4731	18327	43749.5	0	88884	8316	97200
mir-320b-1	0	292	199	491	1054.55	0	763	308	1071	1122.09	0	1449	1244	2693	1850.73	0	144	195	339	886.727	0	205	322	527	644.273	0	838	316	1154	525.909	0	134	154	288	1235.73	0	133	102	235	802.545	0	253	222	475	2358.09	0	3284	410	3694
mir-320b-2	0	301	10	311	708.818	0	812	9	821	856.182	0	1591	26	1617	1122.09	0	152	3	155	318.636	0	219	4	223	209.364	0	865	9	874	430.273	0	142	6	148	644.273	0	142	2	144	537.727	0	251	7	258	1235.73	0	3367	19	3386
mir-320c-1	0	29	1	30	64.7273	0	46	10	56	62.5455	0	100	50	150	88.5455	0	6	2	8	21.2727	0	13	3	16	16.3636	0	108	4	112	62.5455	0	11	1	12	46.8182	0	11	2	13	46.8182	0	17	3	20	122.545	0	645	14	659
mir-320c-2	0	35	0	35	91.7273	0	61	6	67	69.8182	0	145	11	156	96.9091	0	8	1	9	23.2727	0	19	2	21	23.3636	0	119	3	122	69.8182	0	14	2	16	62.0909	0	15	1	16	55.0909	0	16	0	16	90.3636	0	725	5	730
mir-320d-1	0	3	2	5	10.4545	0	2	9	11	12.7273	0	4	37	41	21.7273	0	0	2	2	5.81818	0	2	7	9	10.8182	0	10	9	19	10.8182	0	1	3	4	15.0909	0	1	3	4	14.9091	0	4	6	10	62.5455	0	28	17	45
mir-320d-2	0	2	3	5	10.6364	0	2	7	9	10.4545	0	2	17	19	10.3636	0	1	3	4	11.5455	0	2	4	6	6.72727	0	10	5	15	8.27273	0	1	2	3	11.2727	0	1	0	1	2.45455	0	4	0	4	25.2727	0	19	25	44
mir-320e	0	7	2	9	19.2727	0	4	5	9	10.6364	0	4	17	21	11.0909	0	1	2	3	9.18182	0	2	4	6	6.72727	0	10	3	13	7.72727	0	1	0	1	2.63636	0	2	1	3	9.54545	0	4	4	8	49.7273	0	31	7	38
mir-323a	0	6	0	6	12.8182	0	30	1	31	35.6364	5	54	1	60	32.3636	0	7	0	7	19.2727	1	16	0	17	17.6364	0	123	0	123	71.3636	0	3	0	3	11.2727	0	11	0	11	34.9091	0	3	0	3	19.3636	1	425	0	426
mir-323b	0	6	0	6	13	0	60	0	60	66.0909	0	87	0	87	53.7273	0	6	0	6	18.1818	0	18	0	18	18.4545	0	118	0	118	64.7273	0	4	0	4	15.3636	0	9	0	9	29.6364	0	3	0	3	19.5455	0	446	0	446
mir-324	0	0	0	0	0	0	0	0	0	0	1	5	13	19	10.4545	1	0	0	1	2.36364	0	0	0	0	0	0	0	2	2	1	1	1	1	3	11.4545	0	0	2	2	5.81818	0	0	0	0	0	2	0	2	4
mir-326	0	10	0	10	23.2727	0	15	0	15	17.6364	0	54	5	59	32.1818	0	13	0	13	31.1818	0	19	1	20	21.7273	0	37	0	37	21.2727	0	33	5	38	155.727	0	10	0	10	32.9091	0	8	0	8	51.9091	0	50	0	50
mir-328	0	1511	7	1518	3669.09	0	4555	21	4576	5008.09	0	12211	52	12263	10645.2	0	1574	15	1589	3949.27	0	4883	17	4900	6444.64	0	7462	18	7480	4539.18	0	181	4	185	856.182	0	940	0	940	3949.27	0	878	4	882	3949.27	0	25831	36	25867
mir-329-1	0	0	0	0	0	0	7	0	7	7.36364	0	12	0	12	6.09091	0	3	0	3	9.27273	0	4	0	4	4.45455	0	6	0	6	3.81818	0	2	0	2	6.72727	0	2	0	2	6	0	0	0	0	0	0	17	0	17
mir-329-2	0	0	0	0	0	0	6	0	6	6	0	8	0	8	4.27273	0	0	0	0	0	0	1	0	1	0.727273	0	6	0	6	3.81818	0	1	0	1	2.81818	0	3	0	3	9.63636	0	1	0	1	5.09091	0	15	0	15
mir-330	1	13	105	119	258.818	1	25	240	266	269	3	50	663	716	415.636	2	37	153	192	415.636	1	43	315	359	430.273	5	54	258	317	161.727	1	16	95	112	406.818	2	11	62	75	222.545	0	9	57	66	330.545	3	106	481	590
mir-331	2	1	0	3	6.09091	9	9	0	18	20.8182	24	10	1	35	19.2727	0	4	0	4	11.6364	4	3	1	8	9.63636	9	10	1	20	11.2727	5	1	0	6	20.3636	1	3	0	4	15.0909	6	3	0	9	56.5455	58	54	1	113
mir-335	71	9	0	80	170.364	170	141	0	311	348.091	215	28	1	244	176.455	99	17	1	117	269	106	37	1	144	146	228	26	1	255	134.455	28	9	1	38	161.727	26	43	1	70	209.364	26	2	0	28	150.909	713	25	3	741
mir-337	0	3	0	3	6.36364	1	3	0	4	4.45455	1	7	0	8	4.27273	0	3	0	3	9.36364	0	1	0	1	0.727273	1	8	0	9	6	0	0	0	0	0	0	1	0	1	2.54545	0	0	0	0	0	1	19	1	21
mir-338	12	0	0	12	26.9091	18	0	0	18	21.2727	28	1	0	29	14.9091	16	0	0	16	44.7273	18	1	0	19	20.3636	97	1	1	99	56.5455	8	0	0	8	24.7273	12	0	0	12	42.6364	5	0	0	5	29.6364	209	0	0	209
mir-339	22	8	3	33	86.9091	72	14	8	94	91.7273	522	20	22	564	330.545	56	17	6	79	176.455	90	22	2	114	131	116	52	8	176	94.9091	16	6	1	23	84.3636	23	7	0	30	105.545	17	4	1	22	131	151	99	19	269
mir-340	86	13	2	101	209.364	238	35	8	281	294.818	60	26	19	105	67.7273	42	10	3	55	122.545	195	13	4	212	203.636	571	55	19	645	348.091	35	1	0	36	148.273	55	6	3	64	196.545	21	2	1	24	138.909	821	86	12	919
mir-342	3	13	15	31	69.8182	2	51	48	101	101.455	7	44	98	149	86.9091	0	12	7	19	55.0909	3	41	31	75	90.3636	18	28	31	77	44.7273	13	19	21	53	200.364	0	7	6	13	48.1818	1	10	7	18	116	13	29	17	59
mir-345	10	0	0	10	23.3636	21	0	0	21	24.7273	96	0	3	99	64.7273	2	0	0	2	5.81818	20	0	0	20	22	25	0	1	26	14.4545	14	0	1	15	58	8	0	0	8	26.0909	5	0	0	5	30.5455	39	0	2	41
mir-34a	1	0	0	1	1.36364	0	0	0	0	0	1	0	1	2	0.818182	0	0	0	0	0	0	0	0	0	0	0	0	0	0	0	0	0	0	0	0	0	0	0	0	0	0	0	0	0	0	0	0	0	0
mir-34b	0	0	0	0	0	0	0	0	0	0	0	0	0	0	0	0	0	0	0	0	0	0	0	0	0	0	0	0	0	0	0	0	0	0	0	0	0	0	0	0	0	0	0	0	0	0	0	1	1
mir-34c	0	0	0	0	0	0	0	0	0	0	0	0	0	0	0	0	0	0	0	0	0	0	0	0	0	0	0	0	0	0	0	0	0	0	0	0	0	0	0	0	0	0	0	0	0	1	0	0	1
mir-3605	0	5	2	7	14.9091	1	6	0	7	7.54545	3	9	0	12	6.36364	0	1	0	1	2.36364	0	2	1	3	3.18182	2	14	0	16	9.36364	0	0	0	0	0	1	2	0	3	9.81818	0	0	0	0	0	7	48	2	57
mir-3609	0	0	0	0	0	0	0	0	0	0	0	0	0	0	0	0	0	0	0	0	0	0	0	0	0	0	0	0	0	0	0	0	1	1	2.90909	0	0	0	0	0	0	0	0	0	0	0	0	0	0
mir-361	8	10	101	119	269	17	34	222	273	281.364	135	147	554	836	577	11	26	126	163	348.091	23	46	272	341	373.364	55	36	206	297	148.273	17	73	122	212	918.182	6	16	77	99	318.636	4	18	83	105	562.273	92	64	247	403
mir-3613	0	0	0	0	0	2	0	0	2	2	1	2	0	3	1.36364	0	0	0	0	0	2	2	0	4	4.54545	15	2	0	17	10.0909	0	0	0	0	0	4	0	0	4	15.3636	0	0	0	0	0	17	3	0	20
mir-3614	0	0	0	0	0	3	0	3	6	6	0	0	0	0	0	0	0	0	0	0	0	0	1	1	0.727273	0	0	0	0	0	0	0	1	1	2.90909	0	0	0	0	0	0	0	0	0	0	7	0	0	7
mir-3615	0	125	63	188	475.909	0	491	162	653	719.818	0	1770	616	2386	1548.18	0	107	74	181	394.636	0	254	210	464	537.727	0	713	263	976	494	0	30	1	31	116	0	111	52	163	577	0	64	37	101	543	0	1865	364	2229
mir-3617	0	0	0	0	0	0	0	0	0	0	1	0	0	1	0.363636	0	0	0	0	0	0	0	0	0	0	0	0	0	0	0	0	0	0	0	0	0	0	0	0	0	0	0	0	0	0	0	0	0	0
mir-362	0	0	0	0	0	4	0	0	4	4.45455	7	0	3	10	4.90909	2	0	0	2	6	0	0	1	1	0.727273	2	0	0	2	1	1	0	0	1	2.90909	0	0	0	0	0	1	0	1	2	12.0909	5	2	0	7
mir-3620	0	0	0	0	0	0	0	1	1	0.818182	0	0	0	0	0	0	2	0	2	6	0	1	0	1	0.727273	0	0	0	0	0	0	0	0	0	0	0	1	0	1	2.54545	0	0	0	0	0	0	0	0	0
mir-3622a	0	0	0	0	0	0	0	0	0	0	0	0	0	0	0	0	0	0	0	0	0	0	0	0	0	1	0	0	1	0.363636	0	0	0	0	0	0	0	0	0	0	0	0	0	0	0	0	0	0	0
mir-363	1	21	0	22	49.7273	1	107	1	109	118.818	4	26	0	30	15.5455	0	14	0	14	32.3636	0	34	0	34	37	2	96	0	98	55.0909	0	15	0	15	60.2727	0	29	1	30	106.909	0	14	0	14	80.3636	0	264	0	264
mir-3648-1	0	0	1	1	1.36364	0	0	0	0	0	0	0	1	1	0.363636	0	0	0	0	0	0	0	0	0	0	0	0	0	0	0	0	0	0	0	0	0	0	0	0	0	0	0	0	0	0	0	0	2	2
mir-3648-2	0	0	0	0	0	0	0	0	0	0	0	0	0	0	0	0	0	0	0	0	0	0	0	0	0	0	0	0	0	0	0	0	0	0	0	0	0	0	0	0	0	0	0	0	0	0	0	1	1
mir-3652	0	0	0	0	0	0	0	0	0	0	0	0	1	1	0.363636	0	0	0	0	0	0	0	0	0	0	0	0	0	0	0	0	0	0	0	0	0	0	0	0	0	0	0	0	0	0	0	0	0	0
mir-365a	0	0	0	0	0	0	1	0	1	0.818182	11	0	0	11	5.72727	0	0	0	0	0	2	1	0	3	3.27273	0	1	0	1	0.363636	0	0	0	0	0	0	0	0	0	0	0	1	0	1	5.18182	3	1	0	4
mir-365b	0	0	0	0	0	1	0	0	1	0.818182	1	0	1	2	0.818182	0	0	0	0	0	0	1	0	1	0.727273	0	0	0	0	0	0	0	0	0	0	0	0	0	0	0	0	0	0	0	0	6	1	0	7
mir-3661	0	0	0	0	0	0	0	0	0	0	0	0	0	0	0	1	0	0	1	2.36364	1	0	0	1	0.727273	0	0	0	0	0	0	0	0	0	0	0	0	0	0	0	0	0	0	0	0	3	0	0	3
mir-3664	0	0	0	0	0	0	0	0	0	0	0	0	0	0	0	0	0	0	0	0	0	0	0	0	0	0	0	0	0	0	0	0	0	0	0	0	0	0	0	0	0	0	0	0	0	0	0	1	1
mir-3665	0	0	2	2	3.72727	0	0	0	0	0	0	0	7	7	3.45455	0	0	1	1	2.36364	0	0	1	1	0.727273	0	0	1	1	0.363636	0	0	0	0	0	0	0	2	2	6	0	0	0	0	0	0	0	11	11
mir-3667	0	0	0	0	0	1	0	0	1	0.818182	0	0	0	0	0	0	0	0	0	0	0	0	0	0	0	0	0	0	0	0	0	0	0	0	0	0	0	0	0	0	0	0	0	0	0	0	0	0	0
mir-3674	0	0	0	0	0	0	0	0	0	0	0	0	0	0	0	0	0	0	0	0	0	0	0	0	0	0	0	0	0	0	0	0	0	0	0	0	0	0	0	0	0	0	0	0	0	0	0	1	1
mir-3675	1	0	0	1	1.36364	0	1	0	1	0.818182	0	0	0	0	0	0	0	0	0	0	1	2	1	4	4.63636	1	0	1	2	1	0	0	0	0	0	0	1	0	1	2.54545	0	0	0	0	0	1	0	0	1
mir-3677	0	0	0	0	0	0	1	0	1	0.818182	0	1	0	1	0.363636	0	0	0	0	0	0	0	0	0	0	0	0	0	0	0	0	0	0	0	0	0	0	0	0	0	0	0	0	0	0	0	6	0	6
mir-3678	0	0	0	0	0	0	0	0	0	0	0	0	0	0	0	0	0	0	0	0	0	0	0	0	0	0	0	1	1	0.363636	0	1	0	1	3	0	0	0	0	0	0	0	0	0	0	0	0	0	0
mir-3679	0	0	0	0	0	0	0	0	0	0	21	0	0	21	11.2727	0	0	0	0	0	2	0	0	2	2	3	0	0	3	1.45455	5	0	0	5	19.2727	0	0	1	1	2.54545	0	0	0	0	0	8	0	0	8
mir-3680-1	0	0	0	0	0	0	0	0	0	0	0	0	0	0	0	0	0	0	0	0	0	0	0	0	0	0	0	0	0	0	0	0	0	0	0	0	0	0	0	0	0	0	0	0	0	0	0	0	0
mir-3680-2	0	0	0	0	0	0	0	0	0	0	0	0	0	0	0	0	0	0	0	0	0	1	0	1	0.727273	0	0	0	0	0	0	0	0	0	0	0	0	0	0	0	0	0	0	0	0	0	0	0	0
mir-3682	0	0	0	0	0	0	0	0	0	0	0	0	0	0	0	0	0	0	0	0	0	1	0	1	0.727273	0	0	0	0	0	0	0	0	0	0	0	0	0	0	0	0	0	0	0	0	0	1	0	1
mir-3685	0	0	0	0	0	0	0	0	0	0	1	0	0	1	0.363636	0	0	0	0	0	1	0	0	1	0.727273	1	0	0	1	0.363636	0	0	0	0	0	0	0	0	0	0	0	0	0	0	0	1	0	0	1
mir-369	0	1	0	1	1.36364	0	8	0	8	8.81818	0	4	0	4	2	2	0	0	2	6.09091	1	2	0	3	3.27273	1	21	0	22	12.6364	1	1	0	2	6.72727	0	1	0	1	2.54545	0	0	0	0	0	4	41	0	45
mir-3690-1	0	0	0	0	0	0	0	0	0	0	0	0	0	0	0	0	0	0	0	0	0	0	0	0	0	0	0	0	0	0	0	0	0	0	0	0	0	0	0	0	0	0	0	0	0	2	0	0	2
mir-3690-2	0	0	0	0	0	0	0	0	0	0	0	0	0	0	0	0	0	0	0	0	0	0	0	0	0	0	0	0	0	0	0	0	0	0	0	0	0	0	0	0	0	0	0	0	0	3	0	0	3
mir-3691	0	0	0	0	0	0	0	0	0	0	1	0	0	1	0.363636	0	0	0	0	0	1	0	0	1	0.727273	0	1	0	1	0.363636	0	0	0	0	0	0	0	0	0	0	0	0	0	0	0	5	1	0	6
mir-3692	0	0	1	1	1.36364	0	0	0	0	0	0	0	0	0	0	0	0	0	0	0	0	0	0	0	0	0	0	0	0	0	0	0	0	0	0	0	0	0	0	0	0	0	0	0	0	0	0	0	0
mir-370	2	14	0	16	38.2727	0	57	0	57	64.7273	0	230	5	235	161.727	0	5	0	5	14.4545	0	28	0	28	32.9091	2	95	0	97	53.7273	0	3	0	3	11.5455	0	28	0	28	94.9091	0	1	0	1	5.27273	0	219	2	221
mir-371b	1	0	0	1	1.36364	0	0	0	0	0	0	0	0	0	0	0	0	0	0	0	0	0	0	0	0	0	0	0	0	0	0	0	0	0	0	0	0	0	0	0	0	0	0	0	0	2	0	0	2
mir-374a	6	1	1	8	17.6364	17	5	0	22	25.7273	3	1	0	4	2	4	0	0	4	12.0909	5	2	0	7	8.27273	25	8	0	33	19.3636	2	0	0	2	6.90909	3	0	0	3	9.90909	1	0	0	1	5.36364	94	18	11	123
mir-374b	1	0	0	1	1.36364	8	1	0	9	10.8182	12	0	0	12	6.36364	6	1	0	7	19.3636	5	0	0	5	5.81818	23	1	0	24	14.1818	5	0	0	5	19.3636	3	0	0	3	10.0909	1	0	0	1	5.36364	61	1	2	64
mir-374c	1	0	0	1	1.45455	1	0	0	1	0.818182	2	0	0	2	0.818182	0	0	0	0	0	0	0	0	0	0	1	0	0	1	0.363636	1	0	0	1	3	1	0	0	1	2.54545	0	0	0	0	0	2	0	0	2
mir-375	0	28	0	28	62.0909	0	20	0	20	23.6364	0	40	1	41	22	0	6	0	6	18.4545	0	35	0	35	39.2727	0	169	0	169	91.7273	0	0	0	0	0	0	12	0	12	44.7273	0	0	0	0	0	0	22	0	22
mir-376a-1	0	0	0	0	0	0	0	0	0	0	0	0	0	0	0	0	0	0	0	0	0	1	0	1	0.727273	0	0	0	0	0	0	0	0	0	0	0	0	0	0	0	0	0	0	0	0	0	1	0	1
mir-376a-2	0	0	0	0	0	0	0	0	0	0	0	0	0	0	0	0	0	0	0	0	0	1	0	1	0.818182	0	2	0	2	1	0	0	0	0	0	0	0	0	0	0	0	0	0	0	0	0	1	0	1
mir-376c	0	0	0	0	0	0	0	0	0	0	0	0	0	0	0	0	1	0	1	2.36364	0	2	0	2	2.18182	0	3	0	3	1.54545	0	0	0	0	0	0	3	0	3	10.3636	0	0	0	0	0	0	3	0	3
mir-377	0	0	0	0	0	4	4	0	8	9.09091	4	0	0	4	2.18182	0	0	0	0	0	1	0	0	1	0.818182	1	5	0	6	3.81818	0	0	0	0	0	0	0	0	0	0	0	0	0	0	0	2	10	0	12
mir-378a	0	189	1	190	494	0	306	0	306	330.545	8	1219	3	1230	802.545	0	155	0	155	330.545	2	542	1	545	708.818	3	850	0	853	415.636	0	178	1	179	831.636	0	88	0	88	281.364	0	60	0	60	311.818	6	1201	0	1207
mir-378c	2	0	5	7	15.0909	4	0	3	7	7.72727	6	0	2	8	4.36364	1	0	2	3	9.45455	9	0	4	13	14.1818	13	0	19	32	18.1818	1	0	2	3	11.6364	2	0	0	2	6.09091	0	0	0	0	0	10	0	17	27
mir-378d-1	0	0	0	0	0	0	0	0	0	0	0	1	0	1	0.363636	0	0	0	0	0	0	7	0	7	8.36364	0	3	0	3	1.54545	0	1	0	1	3.09091	0	1	0	1	2.63636	0	1	1	2	12.0909	0	2	0	2
mir-378d-2	6	0	0	6	13.2727	0	0	1	1	0.909091	3	0	2	5	2.63636	1	0	0	1	2.45455	1	0	0	1	0.818182	5	0	0	5	3.09091	1	0	1	2	7.09091	0	0	0	0	0	0	0	0	0	0	2	0	0	2
mir-378e	0	0	0	0	0	0	0	0	0	0	0	0	0	0	0	0	0	0	0	0	0	0	0	0	0	0	0	1	1	0.363636	0	0	1	1	3.09091	0	0	0	0	0	0	0	0	0	0	0	0	0	0
mir-378f	0	0	1	1	1.45455	0	0	1	1	0.909091	0	0	2	2	0.818182	0	0	0	0	0	0	0	1	1	0.818182	0	0	1	1	0.363636	0	0	0	0	0	0	0	0	0	0	0	0	0	0	0	0	0	2	2
mir-378g	1	0	0	1	1.54545	0	0	0	0	0	0	0	0	0	0	0	0	0	0	0	0	0	0	0	0	0	0	0	0	0	0	0	0	0	0	0	0	0	0	0	0	0	0	0	0	0	0	0	0
mir-378h	0	0	0	0	0	0	0	0	0	0	0	0	0	0	0	0	0	0	0	0	0	0	0	0	0	3	0	0	3	1.54545	0	0	0	0	0	0	0	0	0	0	0	0	0	0	0	2	0	0	2
mir-378i	32	0	0	32	80.3636	49	0	0	49	56.5455	150	0	3	153	90.3636	19	0	0	19	56.5455	62	0	0	62	73.6364	177	0	1	178	96.9091	13	0	1	14	55.0909	6	0	1	7	23.2727	14	0	0	14	84.3636	377	0	0	377
mir-378j	0	0	0	0	0	0	0	0	0	0	0	0	0	0	0	0	0	0	0	0	0	0	0	0	0	1	0	0	1	0.363636	0	0	0	0	0	0	0	1	1	2.63636	0	0	0	0	0	0	0	0	0
mir-379	1	0	0	1	1.54545	13	0	0	13	14.7273	14	0	0	14	7.54545	2	0	0	2	6.09091	3	0	0	3	3.36364	19	1	0	20	11.4545	0	0	0	0	0	6	1	0	7	23.3636	0	0	0	0	0	48	10	0	58
mir-380	0	0	0	0	0	0	0	0	0	0	0	0	0	0	0	0	0	0	0	0	0	0	0	0	0	0	0	0	0	0	0	0	0	0	0	0	0	0	0	0	0	0	0	0	0	1	0	0	1
mir-381	0	23	0	23	52.8182	0	148	0	148	155.727	0	240	0	240	170.364	0	55	0	55	125.636	0	102	0	102	118.818	0	367	0	367	194.273	0	43	0	43	176.455	0	99	0	99	330.545	0	4	0	4	25.7273	0	864	1	865
mir-382	11	3	3	17	41.1818	36	4	3	43	51.9091	187	1	8	196	128.273	5	3	2	10	24.9091	28	2	2	32	34.9091	103	15	0	118	66.0909	9	1	0	10	34.9091	22	3	0	25	80.3636	1	0	0	1	5.45455	172	21	2	195
mir-3907	0	0	0	0	0	0	0	0	0	0	0	0	0	0	0	0	0	0	0	0	0	0	0	0	0	0	1	0	1	0.363636	0	0	0	0	0	0	0	0	0	0	0	0	0	0	0	0	0	0	0
mir-3908	0	0	0	0	0	0	0	0	0	0	0	0	0	0	0	0	0	0	0	0	0	0	0	0	0	0	0	1	1	0.363636	0	0	0	0	0	0	0	0	0	0	0	0	0	0	0	0	0	1	1
mir-3909	0	5	0	5	10.8182	0	2	0	2	2	0	2	2	4	2.18182	0	1	0	1	2.45455	0	4	1	5	5.81818	0	3	0	3	1.54545	0	0	0	0	0	0	0	0	0	0	0	0	0	0	0	0	9	0	9
mir-3911	0	0	0	0	0	0	0	0	0	0	2	0	0	2	0.818182	0	0	0	0	0	0	0	0	0	0	1	0	0	1	0.363636	0	0	0	0	0	0	0	0	0	0	0	0	0	0	0	0	0	0	0
mir-3912	0	0	0	0	0	0	0	1	1	0.909091	0	0	1	1	0.363636	0	0	0	0	0	0	0	0	0	0	0	0	0	0	0	0	0	0	0	0	0	0	0	0	0	0	0	0	0	0	0	6	2	8
mir-3913-1	0	0	0	0	0	0	0	0	0	0	0	0	0	0	0	0	0	0	0	0	0	0	0	0	0	0	0	1	1	0.363636	1	0	0	1	3.09091	0	0	0	0	0	0	0	0	0	0	0	0	6	6
mir-3913-2	0	0	1	1	1.54545	0	0	0	0	0	0	0	0	0	0	0	0	0	0	0	0	0	0	0	0	1	0	1	2	1	0	0	0	0	0	0	0	1	1	2.63636	0	0	0	0	0	0	0	2	2
mir-3914-1	0	0	0	0	0	0	0	0	0	0	0	0	0	0	0	0	0	0	0	0	0	0	0	0	0	0	0	0	0	0	0	0	0	0	0	0	0	0	0	0	0	0	0	0	0	0	0	0	0
mir-3914-2	0	0	0	0	0	0	1	0	1	0.909091	0	0	0	0	0	0	0	0	0	0	0	0	0	0	0	0	0	0	0	0	0	0	0	0	0	0	0	0	0	0	0	0	0	0	0	0	0	0	0
mir-3917	0	0	0	0	0	0	0	1	1	0.909091	0	0	0	0	0	0	0	0	0	0	0	0	0	0	0	0	0	0	0	0	0	0	0	0	0	0	0	0	0	0	0	0	1	1	5.45455	0	0	0	0
mir-3918	0	0	0	0	0	0	0	0	0	0	2	0	0	2	0.818182	0	0	0	0	0	0	0	0	0	0	0	0	0	0	0	0	0	0	0	0	0	0	0	0	0	0	0	0	0	0	2	0	0	2
mir-3920	0	0	0	0	0	0	0	0	0	0	0	0	0	0	0	0	0	0	0	0	0	0	0	0	0	0	0	0	0	0	0	0	0	0	0	0	0	0	0	0	0	1	0	1	5.72727	0	1	0	1
mir-3922	0	0	0	0	0	0	0	2	2	2	0	0	2	2	0.818182	0	0	0	0	0	0	0	0	0	0	0	0	0	0	0	0	0	0	0	0	0	0	0	0	0	0	0	0	0	0.0909091	0	0	3	3
mir-3928	0	1	0	1	1.54545	0	0	0	0	0	0	11	0	11	5.81818	0	0	0	0	0	0	4	0	4	4.72727	0	0	0	0	0	0	0	0	0	0	0	0	0	0	0	0	0	0	0	0.0909091	0	6	0	6
mir-3929	0	0	0	0	0	0	0	0	0	0	0	0	7	7	3.54545	0	0	0	0	0	0	0	5	5	6	0	0	2	2	1	0	0	0	0	0	0	0	0	0	0	0	0	0	0	0.0909091	0	0	41	41
mir-3934	0	0	0	0	0	0	0	0	0	0	0	0	0	0	0	0	0	0	0	0	0	0	0	0	0	0	0	0	0	0	0	0	0	0	0	0	0	0	0	0	0	0	0	0	0.0909091	2	0	0	2
mir-3939	0	0	0	0	0	0	0	1	1	0.909091	0	0	0	0	0	0	0	0	0	0	0	0	0	0	0	0	0	0	0	0	0	0	0	0	0	0	0	0	0	0	0	0	0	0	0.0909091	0	0	0	0
mir-3940	0	0	0	0	0	0	0	0	0	0	0	2	0	2	0.818182	0	0	2	2	6.36364	0	0	0	0	0	0	1	0	1	0.363636	0	0	0	0	0	0	0	0	0	0	0	0	0	0	0.0909091	0	6	0	6
mir-3942	0	0	0	0	0	0	0	0	0	0	0	0	0	0	0	0	0	0	0	0	0	0	0	0	0	0	0	0	0	0	0	0	0	0	0	0	0	0	0	0	0	0	0	0	0.0909091	2	0	0	2
mir-3944	0	0	0	0	0	0	0	0	0	0	2	0	0	2	0.909091	0	0	1	1	2.45455	0	0	0	0	0	1	0	1	2	1	0	0	0	0	0	0	0	0	0	0	0	0	0	0	0.0909091	4	0	4	8
mir-3960	0	0	6	6	13.4545	0	1	5	6	6.09091	0	1	2	3	1.36364	0	0	2	2	6.36364	0	0	4	4	4.81818	0	1	8	9	6	0	0	0	0	0	0	0	3	3	10.4545	0	0	1	1	5.72727	0	8	42	50
mir-3976	0	0	0	0	0	0	0	0	0	0	0	0	0	0	0	0	0	0	0	0	0	0	1	1	0.818182	0	0	0	0	0	0	0	0	0	0	0	0	0	0	0	0	0	0	0	0.0909091	0	0	0	0
mir-409	0	310	9	319	719.818	3	1189	132	1324	1548.18	8	1443	452	1903	1205.64	3	170	33	206	475.909	0	668	45	713	771.636	2	2382	80	2464	1013	0	32	23	55	217	0	326	33	359	1122.09	0	36	7	43	209.364	2	1979	48	2029
mir-410	0	1	0	1	1.54545	0	8	0	8	9.18182	0	2	0	2	0.909091	1	0	0	1	2.54545	0	3	0	3	3.45455	0	18	0	18	10.4545	0	1	0	1	3.18182	0	1	0	1	2.63636	0	2	0	2	12.3636	0	92	0	92
mir-411	0	0	0	0	0	1	1	0	2	2	0	3	0	3	1.36364	1	4	0	5	14.6364	4	2	0	6	6.90909	8	3	0	11	7.27273	0	0	0	0	0	1	3	0	4	15.5455	0	0	0	0	0.0909091	15	17	0	32
mir-412	0	0	0	0	0	0	0	0	0	0	1	1	0	2	0.909091	2	0	0	2	6.36364	1	0	0	1	0.818182	2	0	0	2	1	0	0	0	0	0	0	0	0	0	0	0	0	0	0	0.0909091	5	0	0	5
mir-421	0	4	1	5	11	0	32	2	34	41.1818	0	47	11	58	31.7273	0	13	3	16	45.9091	0	27	3	30	34	0	42	16	58	31.7273	0	12	1	13	51.9091	0	9	2	11	35.6364	0	6	0	6	35.6364	0	115	13	128
mir-422a	1	0	0	1	1.54545	2	0	0	2	2	3	0	0	3	1.36364	0	0	0	0	0	1	0	0	1	0.818182	4	0	0	4	2.36364	2	0	0	2	7.18182	1	0	0	1	2.63636	0	0	0	0	0.0909091	5	0	0	5
mir-423	6373	1855	140	8368	34992.4	58219	6363	529	65111	43749.5	109829	27050	1361	138240	34992.4	7919	3443	204	11566	34992.4	11642	8459	322	20423	19970.5	20117	6931	329	27377	15991.7	12336	1491	169	13996	43749.5	9694	1505	116	11315	43749.5	13649	1669	208	15526	34992.4	64338	18269	500	83107
mir-424	0	9	2	11	24.9091	0	15	6	21	24.9091	0	2	1	3	1.36364	0	4	1	5	14.7273	1	7	3	11	11.4545	2	23	1	26	14.6364	1	3	0	4	15.5455	0	1	0	1	2.63636	0	0	0	0	0.0909091	3	100	20	123
mir-425	30	1	70	101	217	63	14	234	311	360.909	197	111	1274	1582	1054.55	55	15	149	219	525.909	73	33	154	260	281.364	171	26	176	373	200.364	44	49	109	202	886.727	39	11	62	112	373.364	22	8	94	124	644.273	313	68	365	746
mir-4286	0	0	0	0	0	1	0	0	1	0.909091	1	0	2	3	1.36364	0	0	0	0	0	0	0	1	1	0.818182	0	0	0	0	0	1	0	1	2	7.27273	2	0	1	3	10.6364	0	0	1	1	5.72727	0	0	0	0
mir-429	0	0	0	0	0	0	0	0	0	0	0	0	0	0	0	0	0	0	0	0	0	1	0	1	0.818182	0	4	0	4	2.36364	0	0	0	0	0	0	0	0	0	0	0	0	0	0	0.0909091	0	1	0	1
mir-4306	0	0	0	0	0	0	0	0	0	0	0	0	0	0	0	0	0	0	0	0	0	1	0	1	0.818182	0	0	0	0	0	0	0	0	0	0	0	0	0	0	0	0	0	0	0	0.0909091	0	2	0	2
mir-431	3	0	0	3	6.36364	0	1	0	1	0.909091	7	4	1	12	6.36364	1	0	0	1	2.54545	0	0	0	0	0	7	0	0	7	4.63636	1	0	0	1	3.18182	3	0	0	3	10.8182	0	0	0	0	0.0909091	8	1	0	9
mir-432	35	0	1	36	96.9091	106	0	0	106	109.545	554	0	16	570	348.091	30	0	1	31	76.7273	44	0	1	45	52.8182	213	0	0	213	105.545	8	0	0	8	24.9091	35	0	0	35	116	2	0	0	2	12.6364	349	0	7	356
mir-4324	0	0	0	0	0	0	0	0	0	0	0	0	0	0	0	0	0	0	0	0	0	0	0	0	0	0	0	0	0	0	0	0	0	0	0	0	0	1	1	2.63636	0	0	0	0	0.0909091	0	2	0	2
mir-4326	0	0	1	1	1.54545	0	0	13	13	14.9091	0	0	0	0	0	0	0	10	10	25.2727	0	0	16	16	16.8182	0	0	8	8	5.36364	0	0	14	14	56.5455	0	0	2	2	6.09091	0	0	4	4	26.0909	0	0	51	51
mir-433	0	23	2	25	56.5455	0	37	2	39	46.8182	0	499	28	527	294.818	0	22	5	27	69.8182	0	53	0	53	66.0909	0	223	6	229	118.818	0	1	0	1	3.27273	0	35	2	37	122.545	0	4	1	5	31.1818	0	258	5	263
mir-4422	0	0	2	2	3.81818	0	0	1	1	0.909091	0	0	3	3	1.36364	0	0	0	0	0	0	0	1	1	0.818182	0	0	1	1	0.363636	0	0	0	0	0	0	0	0	0	0	0	0	0	0	0.0909091	0	0	12	12
mir-4424	0	0	0	0	0	0	0	0	0	0	0	0	0	0	0	0	0	0	0	0	0	0	0	0	0	1	0	0	1	0.363636	0	0	0	0	0	0	0	0	0	0	0	0	0	0	0.0909091	0	0	0	0
mir-4426	0	0	0	0	0	0	0	0	0	0	0	0	0	0	0	0	0	0	0	0	0	0	1	1	0.818182	0	0	0	0	0	0	0	0	0	0	0	0	0	0	0	0	0	0	0	0.0909091	0	0	0	0
mir-4429	1	0	0	1	1.54545	7	0	1	8	9.27273	19	0	4	23	12.3636	1	0	0	1	2.54545	1	0	0	1	0.909091	7	0	0	7	4.72727	2	0	0	2	7.36364	2	0	0	2	6.36364	6	0	0	6	37	35	0	0	35
mir-4430	0	0	0	0	0	0	0	0	0	0	0	0	0	0	0	0	0	0	0	0	0	0	1	1	0.909091	0	0	1	1	0.363636	0	0	0	0	0	0	0	0	0	0	0	0	0	0	0.0909091	0	0	7	7
mir-4433a	1	0	0	1	1.54545	0	3	0	3	3.36364	1	3	1	5	2.63636	0	0	0	0	0	1	1	1	3	3.45455	0	3	1	4	2.36364	0	1	0	1	3.27273	0	1	0	1	2.63636	0	0	0	0	0.0909091	3	3	3	9
mir-4433b	594	165	362	1121	2564.64	209	436	238	883	952.545	1230	1301	1155	3686	2564.64	169	166	117	452	1148.91	332	432	254	1018	1054.55	1478	587	683	2748	1148.91	45	171	33	249	1098.36	117	212	81	410	1235.73	22	108	12	142	771.636	2426	1210	687	4323
mir-4435-1	1	0	0	1	1.63636	0	0	0	0	0	1	0	0	1	0.363636	0	0	0	0	0	2	0	0	2	2.18182	1	0	0	1	0.363636	0	0	0	0	0	0	0	0	0	0	0	0	0	0	0.0909091	7	0	0	7
mir-4435-2	2	0	0	2	3.81818	0	0	0	0	0	2	0	1	3	1.36364	0	0	1	1	2.54545	1	0	0	1	0.909091	0	0	0	0	0	0	0	0	0	0	0	0	0	0	0	0	0	0	0	0.0909091	4	0	0	4
mir-4436b-1	0	0	0	0	0	0	0	0	0	0	0	1	0	1	0.363636	0	0	0	0	0	0	0	0	0	0	0	0	0	0	0	0	0	0	0	0	0	0	0	0	0	0	0	0	0	0.0909091	1	0	0	1
mir-4436b-2	0	0	0	0	0	0	0	0	0	0	0	0	0	0	0	0	0	0	0	0	0	0	0	0	0	0	0	0	0	0	0	0	0	0	0	0	0	0	0	0	0	0	0	0	0.0909091	0	0	0	0
mir-4440	0	0	0	0	0	0	0	0	0	0	0	1	0	1	0.363636	0	0	0	0	0	0	0	0	0	0	0	0	0	0	0	0	0	0	0	0	0	0	0	0	0	0	0	0	0	0.0909091	0	0	0	0
mir-4443	0	0	0	0	0	0	0	0	0	0	0	0	0	0	0	0	0	0	0	0	0	0	0	0	0	0	0	0	0	0	0	0	0	0	0	0	0	0	0	0	0	0	0	0	0.0909091	2	0	1	3
mir-4444-1	0	0	0	0	0	0	0	1	1	0.909091	0	0	0	0	0	0	0	0	0	0	0	0	0	0	0	0	0	0	0	0	0	0	0	0	0	0	0	0	0	0	0	0	0	0	0.0909091	0	0	0	0
mir-4444-2	0	0	0	0	0	0	0	1	1	0.909091	0	0	0	0	0	0	0	0	0	0	0	0	0	0	0	0	0	0	0	0	0	0	0	0	0	0	0	0	0	0	0	0	0	0	0.0909091	0	0	0	0
mir-4446	0	115	18	133	330.545	0	93	28	121	131	0	162	48	210	146	0	47	6	53	116	0	51	12	63	76.7273	0	187	32	219	112.818	0	46	9	55	222.545	1	62	17	80	269	0	41	15	56	294.818	0	254	20	274
mir-4448	0	0	0	0	0	0	1	0	1	0.909091	0	1	0	1	0.363636	0	0	0	0	0	0	0	0	0	0	0	0	0	0	0	0	0	0	0	0	0	0	0	0	0	0	0	0	0	0.0909091	0	0	0	0
mir-4449	0	0	0	0	0	0	0	0	0	0	0	0	4	4	2.27273	0	0	0	0	0	0	0	0	0	0	0	0	1	1	0.363636	0	0	0	0	0	0	0	0	0	0	0	0	1	1	5.81818	0	0	0	0
mir-4454	0	0	0	0	0	0	0	0	0	0	1	0	0	1	0.363636	0	0	0	0	0	0	0	0	0	0	0	0	0	0	0	2	0	0	2	7.54545	0	0	0	0	0	0	0	0	0	0.0909091	1	0	2	3
mir-4463	0	0	0	0	0	0	0	0	0	0	0	0	1	1	0.363636	0	0	0	0	0	0	0	0	0	0	0	0	0	0	0	0	0	0	0	0	0	0	0	0	0	0	0	0	0	0.0909091	0	0	0	0
mir-4466	0	0	0	0	0	0	0	0	0	0	1	0	3	4	2.27273	0	0	1	1	2.54545	0	0	0	0	0	0	0	0	0	0	0	0	0	0	0	0	0	1	1	2.81818	0	0	0	0	0.0909091	0	0	4	4
mir-4467	0	0	0	0	0	2	0	0	2	2	4	0	3	7	3.54545	0	0	0	0	0	0	0	0	0	0	1	0	0	1	0.454545	1	0	0	1	3.36364	0	0	0	0	0	0	0	0	0	0.0909091	2	0	0	2
mir-4470	0	0	0	0	0	0	0	3	3	3.45455	0	0	5	5	2.63636	0	0	3	3	9.54545	0	0	3	3	3.45455	0	0	4	4	2.45455	0	0	0	0	0	0	0	0	0	0	0	0	0	0	0.0909091	0	5	10	15
mir-4472-2	0	0	0	0	0	0	0	0	0	0	0	0	1	1	0.363636	0	0	0	0	0	0	0	0	0	0	0	0	1	1	0.454545	0	0	0	0	0	0	0	0	0	0	0	0	0	0	0.0909091	0	0	0	0
mir-4473	0	0	0	0	0	0	0	0	0	0	0	1	0	1	0.363636	0	0	0	0	0	0	2	0	2	2.27273	0	1	0	1	0.454545	0	0	0	0	0	0	0	0	0	0	0	0	0	0	0.0909091	0	11	0	11
mir-4474	0	0	0	0	0	0	0	0	0	0	0	0	0	0	0	0	0	0	0	0	0	1	0	1	0.909091	0	0	0	0	0	0	0	0	0	0.0909091	0	0	0	0	0	0	0	0	0	0.0909091	0	1	0	1
mir-4477a	0	0	0	0	0	0	0	0	0	0	0	0	0	0	0	0	0	0	0	0	0	1	0	1	0.909091	0	0	0	0	0	0	0	0	0	0.0909091	0	0	0	0	0	0	0	0	0	0.0909091	0	0	0	0
mir-4482	0	0	0	0	0	0	0	0	0	0	2	0	0	2	0.909091	0	0	0	0	0	0	0	0	0	0	0	0	0	0	0	0	0	0	0	0.0909091	0	0	0	0	0	0	0	0	0	0.0909091	0	5	0	5
mir-4485	0	2	12	14	32.3636	0	1	5	6	6.09091	0	1	12	13	6.72727	0	0	1	1	2.54545	0	2	2	4	4.90909	0	4	19	23	13.2727	0	0	0	0	0.0909091	0	0	1	1	2.90909	0	0	5	5	31.7273	1	18	102	121
mir-4487	0	0	0	0	0	0	0	0	0	0	0	0	0	0	0	0	0	0	0	0	0	0	0	0	0	0	0	0	0	0	0	0	0	0	0.0909091	0	0	0	0	0	0	0	0	0	0.0909091	0	1	0	1
mir-4488	1	0	0	1	1.63636	0	0	0	0	0	0	0	0	0	0	0	0	0	0	0	1	0	0	1	0.909091	1	0	0	1	0.454545	0	0	0	0	0.0909091	0	0	0	0	0	0	0	0	0	0.0909091	20	0	4	24
mir-4489	0	0	0	0	0	0	0	1	1	0.909091	0	0	0	0	0	0	0	0	0	0	0	0	0	0	0	0	0	0	0	0	0	0	0	0	0.0909091	0	0	0	0	0.0909091	0	0	0	0	0.0909091	0	0	0	0
mir-4492	0	0	0	0	0	0	0	0	0	0	0	0	0	0	0	0	0	0	0	0	0	0	0	0	0	0	0	0	0	0	0	0	0	0	0.0909091	0	0	0	0	0.0909091	0	0	0	0	0.0909091	0	1	0	1
mir-4498	0	0	0	0	0	0	0	0	0	0	1	0	0	1	0.363636	0	0	0	0	0.0909091	0	0	0	0	0	0	0	0	0	0	1	0	0	1	3.45455	0	0	0	0	0.0909091	0	0	0	0	0.0909091	0	0	0	0
mir-4504	0	0	0	0	0	0	0	0	0	0	0	0	0	0	0	0	0	0	0	0.0909091	0	1	0	1	0.909091	0	1	0	1	0.454545	0	0	0	0	0.0909091	0	0	0	0	0.0909091	0	0	0	0	0.0909091	0	0	0	0
mir-4508	8	0	0	8	18.1818	15	0	0	15	18.1818	39	0	0	39	20.8182	3	0	0	3	9.63636	4	0	0	4	4.90909	5	0	0	5	3.09091	1	0	0	1	3.45455	5	0	0	5	20.0909	3	0	0	3	20.0909	16	0	1	17
mir-450a-1	0	0	0	0	0	2	0	0	2	2.18182	0	0	0	0	0	0	0	0	0	0.0909091	0	0	0	0	0	0	0	0	0	0	0	0	0	0	0.0909091	1	0	0	1	2.90909	1	0	0	1	5.81818	4	0	0	4
mir-450a-2	0	0	0	0	0	0	0	0	0	0	0	0	0	0	0	0	0	0	0	0.0909091	1	0	0	1	0.909091	0	0	0	0	0	0	1	0	1	3.45455	0	0	0	0	0.0909091	0	0	0	0	0.0909091	5	0	0	5
mir-450b	0	0	0	0	0	7	0	0	7	7.90909	0	0	0	0	0	0	0	0	0	0.0909091	2	0	0	2	2.27273	4	0	0	4	2.45455	0	0	0	0	0.0909091	2	0	0	2	6.36364	2	0	0	2	12.7273	13	0	0	13
mir-4511	0	0	0	0	0	0	0	0	0	0	1	0	0	1	0.363636	0	0	0	0	0.0909091	0	0	1	1	0.909091	0	0	2	2	1	0	0	0	0	0.0909091	0	0	1	1	2.90909	0	0	0	0	0.0909091	0	0	0	0
mir-4512	0	0	0	0	0	0	0	0	0	0	0	0	0	0	0	0	0	1	1	2.63636	0	0	0	0	0	0	0	0	0	0	0	0	0	0	0.0909091	0	0	0	0	0.0909091	0	0	0	0	0.0909091	0	0	0	0
mir-4516	1	0	0	1	1.63636	0	0	0	0	0	0	0	0	0	0	0	0	0	0	0.0909091	1	0	0	1	0.909091	0	0	0	0	0	0	0	0	0	0.0909091	0	0	0	0	0.0909091	0	0	0	0	0.0909091	3	0	0	3
mir-451a	4124	0	21	4145	8740.45	34513	0	148	34661	34992.4	4743	0	27	4770	3313.45	1632	0	14	1646	4088.45	3623	0	20	3643	4088.45	45870	0	111	45981	43749.5	1534	0	18	1552	9017.55	4480	0	45	4525	14878.8	426	0	8	434	2245.45	51676	0	142	51818
mir-451b	0	0	2	2	3.81818	0	0	22	22	26.0909	0	0	1	1	0.363636	0	0	2	2	6.45455	0	0	1	1	0.909091	0	0	15	15	8.36364	0	0	2	2	7.72727	0	0	6	6	21.2727	0	0	1	1	6	0	0	21	21
mir-452	0	0	4	4	8.81818	0	0	4	4	4.54545	2	0	8	10	5.09091	0	0	4	4	12.0909	0	0	13	13	14.4545	6	0	12	18	10.6364	0	0	0	0	0.0909091	1	0	1	2	6.36364	0	0	1	1	6	4	0	19	23
mir-4521	0	0	0	0	0	0	0	0	0	0	0	0	0	0	0	0	0	0	0	0.0909091	0	0	0	0	0	0	0	0	0	0	0	0	0	0	0.0909091	0	0	0	0	0.0909091	0	0	0	0	0.0909091	0	0	1	1
mir-4523	0	0	1	1	1.72727	0	0	0	0	0	0	0	1	1	0.363636	0	0	0	0	0.0909091	0	0	0	0	0	0	0	0	0	0	0	0	0	0	0.0909091	0	0	0	0	0.0909091	0	0	0	0	0.0909091	0	0	0	0
mir-4533	0	0	5	5	11.0909	1	0	10	11	12.8182	15	0	56	71	42.6364	0	0	5	5	14.9091	2	0	8	10	11.2727	1	0	2	3	1.54545	0	0	1	1	3.45455	1	0	6	7	23.6364	1	0	3	4	26.4545	6	0	3	9
mir-4536-2	0	0	0	0	0	0	0	0	0	0	0	0	0	0	0	0	0	0	0	0.0909091	0	0	0	0	0	0	0	1	1	0.454545	0	0	0	0	0.0909091	0	0	0	0	0.0909091	0	0	0	0	0.0909091	0	0	1	1
mir-454	0	0	0	0	0	5	3	3	11	13	0	2	13	15	8.36364	0	1	1	2	6.54545	2	4	1	7	8.54545	12	4	4	20	11.5455	1	1	1	3	12.0909	0	0	0	0	0.0909091	0	1	7	8	52.8182	12	11	4	27
mir-455	0	0	0	0	0	2	0	0	2	2.18182	14	12	2	28	14.1818	0	0	0	0	0.0909091	14	0	4	18	18.9091	1	0	2	3	1.54545	0	0	0	0	0.0909091	0	0	0	0	0.0909091	0	0	0	0	0.0909091	1	0	1	2
mir-4638	0	0	0	0	0	0	0	0	0	0	0	0	0	0	0	0	0	0	0	0.0909091	0	0	0	0	0	0	0	0	0	0	0	0	0	0	0.0909091	1	0	0	1	3	0	0	0	0	0.0909091	0	0	0	0
mir-4645	0	0	0	0	0	0	1	0	1	0.909091	0	0	0	0	0	0	0	0	0	0.0909091	0	1	0	1	0.909091	0	0	2	2	1	0	1	0	1	3.45455	0	0	0	0	0.0909091	0	0	0	0	0.0909091	0	2	0	2
mir-4646	0	0	1	1	1.72727	1	0	0	1	0.909091	11	2	3	16	9.27273	0	0	0	0	0.0909091	0	2	0	2	2.27273	0	2	0	2	1	1	0	2	3	12.0909	0	0	0	0	0.0909091	0	0	0	0	0.0909091	0	4	1	5
mir-4654	0	0	0	0	0	2	0	0	2	2.27273	1	0	0	1	0.363636	0	0	0	0	0.0909091	2	0	0	2	2.27273	0	0	0	0	0	1	0	0	1	3.54545	0	0	0	0	0.0909091	0	0	0	0	0.0909091	2	0	0	2
mir-4655	1	0	0	1	1.72727	0	0	0	0	0	1	0	0	1	0.363636	0	0	0	0	0.0909091	0	0	0	0	0	0	0	0	0	0	0	0	0	0	0.0909091	0	0	0	0	0.0909091	0	0	0	0	0.0909091	0	0	0	0
mir-4657	0	0	0	0	0	0	0	0	0	0	2	0	0	2	0.909091	1	0	0	1	2.63636	0	0	0	0	0	1	0	0	1	0.454545	1	0	0	1	3.54545	0	0	0	0	0.0909091	0	0	0	0	0.0909091	0	0	0	0
mir-4659a	0	1	0	1	1.81818	0	0	0	0	0	0	0	0	0	0	0	0	0	0	0.0909091	0	2	0	2	2.36364	0	0	0	0	0	0	0	0	0	0.0909091	0	0	0	0	0.0909091	0	0	0	0	0.0909091	2	8	1	11
mir-4659b	0	1	1	2	3.81818	0	2	2	4	4.63636	0	1	4	5	2.63636	0	0	1	1	2.63636	0	1	2	3	3.45455	0	1	5	6	3.90909	0	0	1	1	3.54545	0	0	1	1	3	0	0	0	0	0.0909091	0	1	23	24
mir-4660	0	0	0	0	0	1	0	0	1	1	0	0	0	0	0	0	0	0	0	0.0909091	0	0	0	0	0	0	0	0	0	0	0	0	0	0	0.0909091	0	0	0	0	0.0909091	0	0	0	0	0.0909091	0	0	0	0
mir-4661	1	0	0	1	1.90909	0	0	0	0	0	0	0	0	0	0	0	0	0	0	0.0909091	0	0	0	0	0	0	0	0	0	0	1	0	0	1	3.54545	0	0	0	0	0.0909091	1	0	0	1	6.09091	1	0	0	1
mir-4662a	0	0	0	0	0	1	0	0	1	1	0	0	0	0	0	0	0	0	0	0.0909091	1	0	0	1	0.909091	0	0	0	0	0	0	0	0	0	0.0909091	0	0	0	0	0.0909091	1	0	0	1	6.09091	4	0	0	4
mir-4665	3	0	0	3	6.36364	12	0	0	12	14.1818	29	0	0	29	15.0909	5	0	0	5	15.0909	12	0	0	12	13	7	0	0	7	4.81818	4	0	0	4	15.6364	4	0	0	4	15.6364	2	0	0	2	12.8182	26	0	0	26
mir-4667	0	0	0	0	0.0909091	0	0	0	0	0	1	0	0	1	0.363636	0	0	0	0	0.0909091	0	0	0	0	0	0	0	0	0	0	0	0	0	0	0.0909091	0	0	0	0	0.0909091	1	0	0	1	6.36364	0	0	0	0
mir-4668	1	0	0	1	2	1	0	0	1	1	0	0	0	0	0	0	0	0	0	0.0909091	0	0	0	0	0	0	0	0	0	0	0	0	0	0	0.0909091	0	0	0	0	0.0909091	0	0	0	0	0.0909091	0	0	0	0
mir-4669	0	2	0	2	3.90909	0	0	0	0	0	0	0	0	0	0	0	0	0	0	0.0909091	0	0	0	0	0	0	0	0	0	0	0	0	0	0	0.0909091	0	0	0	0	0.0909091	0	0	0	0	0.0909091	0	0	0	0
mir-4676	0	0	0	0	0.0909091	0	0	0	0	0	0	0	0	0	0	0	0	0	0	0.0909091	0	0	0	0	0	0	0	0	0	0	0	0	0	0	0.0909091	0	0	0	0	0.0909091	0	0	0	0	0.0909091	1	5	0	6
mir-4677	1	0	0	1	2	0	1	0	1	1	1	0	0	1	0.363636	0	0	0	0	0.0909091	0	3	0	3	3.45455	0	3	1	4	2.45455	0	0	0	0	0.0909091	0	1	1	2	6.45455	0	0	0	0	0.0909091	0	5	0	5
mir-4683	0	0	0	0	0.0909091	0	0	0	0	0	0	0	0	0	0	0	1	0	1	2.63636	0	0	0	0	0	0	0	0	0	0	0	0	0	0	0.0909091	0	0	0	0	0.0909091	0	0	0	0	0.0909091	0	2	0	2
mir-4684	0	0	0	0	0.0909091	0	0	0	0	0	0	0	0	0	0	0	0	0	0	0.0909091	0	0	0	0	0	0	0	0	0	0	0	0	0	0	0.0909091	0	0	0	0	0.0909091	0	0	0	0	0.0909091	0	1	0	1
mir-4685	0	2	0	2	4.09091	0	3	0	3	3.45455	0	1	0	1	0.363636	0	0	0	0	0.0909091	0	0	0	0	0	0	2	0	2	1	0	0	0	0	0.0909091	0	0	0	0	0.0909091	0	0	0	0	0.0909091	0	11	0	11
mir-4686	0	0	0	0	0.0909091	0	0	0	0	0	1	0	0	1	0.363636	0	0	0	0	0.0909091	1	0	0	1	0.909091	0	0	0	0	0	0	0	0	0	0.0909091	0	0	0	0	0.0909091	0	0	0	0	0.0909091	0	0	0	0
mir-4687	0	0	0	0	0.0909091	0	0	0	0	0	0	1	0	1	0.363636	0	0	0	0	0.0909091	0	0	0	0	0	1	0	0	1	0.454545	0	0	0	0	0.0909091	0	0	0	0	0.0909091	0	0	0	0	0.0909091	0	0	0	0
mir-4688	0	0	0	0	0.0909091	0	1	0	1	1	0	2	0	2	0.909091	0	0	0	0	0.0909091	0	0	0	0	0	0	0	0	0	0	0	0	0	0	0.0909091	0	0	0	0	0.0909091	0	0	0	0	0.0909091	0	0	0	0
mir-4695	0	0	0	0	0.0909091	0	0	0	0	0	0	0	0	0	0	0	0	0	0	0.0909091	0	0	0	0	0	0	0	0	0	0	0	0	0	0	0.0909091	0	0	0	0	0.0909091	0	0	0	0	0.0909091	0	3	0	3
mir-4697	0	0	0	0	0.0909091	0	0	0	0	0	0	0	0	0	0	0	0	0	0	0.0909091	0	0	0	0	0	0	1	0	1	0.454545	0	0	0	0	0.0909091	0	0	0	0	0.0909091	0	0	0	0	0.0909091	0	0	0	0
mir-4698	0	0	0	0	0.0909091	0	0	0	0	0	0	0	0	0	0	0	0	0	0	0.0909091	0	0	0	0	0	0	0	2	2	1	0	0	0	0	0.0909091	0	0	0	0	0.0909091	0	0	0	0	0.0909091	0	0	0	0
mir-4700	0	0	0	0	0.0909091	0	0	0	0	0	0	0	0	0	0	0	0	0	0	0.0909091	0	0	0	0	0	0	0	0	0	0	0	0	0	0	0.0909091	0	0	0	0	0.0909091	1	0	0	1	6.36364	0	0	0	0
mir-4701	0	0	0	0	0.0909091	0	0	1	1	1	0	0	3	3	1.45455	0	0	0	0	0.0909091	1	0	0	1	0.909091	0	0	0	0	0	0	0	0	0	0.0909091	0	0	0	0	0.0909091	0	0	0	0	0.0909091	0	0	0	0
mir-4706	1	0	0	1	2	0	0	0	0	0	0	0	0	0	0	0	0	0	0	0.0909091	1	0	0	1	1	0	0	0	0	0	0	0	0	0	0.0909091	1	0	0	1	3.09091	0	0	0	0	0.0909091	0	0	0	0
mir-4707	0	0	0	0	0.0909091	0	0	0	0	0	0	0	0	0	0	0	0	0	0	0.0909091	0	0	0	0	0	1	0	0	1	0.454545	0	0	0	0	0.0909091	0	0	0	0	0.0909091	0	0	0	0	0.0909091	7	1	0	8
mir-4708	0	0	0	0	0.0909091	0	0	0	0	0	0	1	1	2	0.909091	0	0	0	0	0.0909091	0	0	0	0	0	0	2	0	2	1	0	0	0	0	0.0909091	0	0	0	0	0.0909091	0	0	0	0	0.0909091	0	1	0	1
mir-4709	0	0	0	0	0.0909091	0	0	0	0	0	0	0	0	0	0	0	0	0	0	0.0909091	0	0	0	0	0	0	0	0	0	0	0	0	0	0	0.0909091	0	0	0	0	0.0909091	0	0	0	0	0.0909091	4	0	0	4
mir-4716	0	0	0	0	0.0909091	0	0	0	0	0	0	0	0	0	0	0	0	0	0	0.0909091	0	0	0	0	0	0	0	0	0	0	0	1	0	1	3.54545	0	0	0	0	0.0909091	0	0	0	0	0.0909091	0	0	0	0
mir-4717	0	0	0	0	0.0909091	0	0	0	0	0	0	0	0	0	0	0	0	0	0	0.0909091	0	0	0	0	0	0	1	0	1	0.454545	0	0	0	0	0.0909091	0	0	0	0	0.0909091	0	0	0	0	0.0909091	0	1	0	1
mir-4722	0	0	0	0	0.0909091	1	0	0	1	1	0	0	0	0	0	0	0	0	0	0.0909091	0	0	0	0	0	0	0	0	0	0	0	0	0	0	0.0909091	0	0	0	0	0.0909091	0	0	0	0	0.0909091	0	0	0	0
mir-4723	0	0	0	0	0.0909091	0	0	0	0	0	0	0	0	0	0	0	0	0	0	0.0909091	0	1	0	1	1	0	2	0	2	1.09091	0	0	2	2	7.90909	0	0	0	0	0.0909091	0	0	0	0	0.0909091	0	1	0	1
mir-4726	0	0	0	0	0.0909091	1	0	0	1	1	3	0	0	3	1.45455	0	0	0	0	0.0909091	0	0	0	0	0	0	0	0	0	0	0	0	0	0	0.0909091	0	0	0	0	0.0909091	1	0	0	1	6.36364	0	0	0	0
mir-4727	0	0	0	0	0.0909091	0	1	0	1	1	0	0	0	0	0	0	0	0	0	0.0909091	0	0	0	0	0	0	0	0	0	0	0	0	0	0	0.0909091	0	0	0	0	0.0909091	0	0	0	0	0.0909091	0	0	0	0
mir-4732	10	0	0	10	23.6364	36	5	1	42	49.7273	42	0	0	42	22.8182	0	0	0	0	0.0909091	5	2	0	7	8.72727	7	0	1	8	5.36364	1	0	0	1	3.63636	1	0	0	1	3.09091	0	0	0	0	0.0909091	25	1	1	27
mir-4734	0	0	0	0	0.0909091	0	1	0	1	1	0	1	0	1	0.363636	0	0	0	0	0.0909091	0	2	2	4	5.09091	0	1	0	1	0.454545	0	0	0	0	0.0909091	0	0	0	0	0.0909091	0	0	0	0	0.0909091	0	6	0	6
mir-4738	0	0	0	0	0.0909091	0	1	1	2	2.27273	0	15	5	20	11	0	0	0	0	0.0909091	0	3	0	3	3.54545	0	2	1	3	1.54545	0	0	0	0	0.0909091	0	0	0	0	0.0909091	0	0	1	1	6.45455	0	26	7	33
mir-4741	0	0	0	0	0.0909091	0	0	0	0	0	0	1	1	2	0.909091	0	0	0	0	0.0909091	0	0	0	0	0	0	0	0	0	0	0	0	0	0	0.0909091	0	0	0	0	0.0909091	0	0	0	0	0.0909091	0	1	0	1
mir-4742	2	0	1	3	6.45455	0	0	0	0	0	2	0	0	2	0.909091	1	0	0	1	2.63636	1	0	0	1	1	5	0	0	5	3.18182	0	0	0	0	0.0909091	0	0	0	0	0.0909091	1	0	0	1	6.54545	4	0	0	4
mir-4743	3	0	0	3	6.54545	0	0	0	0	0	2	0	0	2	0.909091	0	0	0	0	0.0909091	0	0	0	0	0	3	0	0	3	1.54545	1	0	0	1	3.72727	0	0	0	0	0.0909091	0	0	0	0	0.0909091	4	2	1	7
mir-4745	0	0	0	0	0.0909091	0	0	0	0	0	0	0	0	0	0	0	0	0	0	0.0909091	0	0	0	0	0	0	0	1	1	0.545455	0	0	0	0	0.0909091	0	0	0	0	0.0909091	0	0	0	0	0.0909091	0	0	0	0
mir-4746	4	0	0	4	9.09091	1	0	0	1	1	3	0	0	3	1.54545	0	0	0	0	0.0909091	1	0	0	1	1	7	0	0	7	4.90909	0	0	0	0	0.0909091	0	0	0	0	0.0909091	0	0	0	0	0.0909091	7	0	0	7
mir-4747	0	0	0	0	0.0909091	1	0	0	1	1	0	0	0	0	0	0	0	0	0	0.0909091	0	0	0	0	0	0	0	0	0	0	0	0	0	0	0.0909091	0	0	0	0	0.0909091	0	1	0	1	6.54545	0	0	0	0
mir-4748	0	0	0	0	0.0909091	0	0	0	0	0	1	0	2	3	1.54545	0	0	0	0	0.0909091	0	0	0	0	0	0	0	0	0	0	0	0	0	0	0.0909091	0	0	0	0	0.0909091	0	0	0	0	0.0909091	0	0	0	0
mir-4749	0	0	0	0	0.0909091	0	0	0	0	0	2	0	0	2	0.909091	0	0	0	0	0.0909091	0	0	0	0	0	0	0	0	0	0	0	0	0	0	0.0909091	0	0	0	0	0.0909091	0	0	0	0	0.0909091	0	0	0	0
mir-4750	0	0	0	0	0.0909091	3	0	1	4	4.72727	10	0	0	10	5.18182	0	0	0	0	0.0909091	1	0	0	1	1	3	0	0	3	1.54545	2	0	0	2	8	0	0	0	0	0.0909091	1	0	0	1	6.72727	2	0	0	2
mir-4753	0	0	0	0	0.0909091	0	0	0	0	0	0	0	0	0	0	0	0	0	0	0.0909091	0	0	0	0	0	0	0	0	0	0	0	0	0	0	0.0909091	0	0	0	0	0.0909091	0	0	0	0	0.181818	1	0	0	1
mir-4754	0	0	1	1	2	0	0	0	0	0	0	0	0	0	0	0	0	0	0	0.0909091	0	0	0	0	0	0	0	0	0	0	0	0	0	0	0.0909091	0	0	0	0	0.0909091	0	0	0	0	0.181818	0	0	0	0
mir-4755	4	3	0	7	15.3636	2	0	0	2	2.27273	28	1	0	29	15.3636	2	1	0	3	9.81818	11	0	0	11	11.5455	4	2	1	7	4.90909	0	0	0	0	0.0909091	1	0	0	1	3.09091	2	0	0	2	13	27	19	0	46
mir-4761	0	0	0	0	0.0909091	0	0	0	0	0	0	0	1	1	0.363636	0	0	0	0	0.0909091	0	0	0	0	0	0	0	0	0	0	0	0	0	0	0.0909091	0	0	1	1	3.18182	0	0	0	0	0.181818	0	0	0	0
mir-4769	0	0	0	0	0.0909091	0	0	0	0	0	0	0	1	1	0.363636	0	0	0	0	0.0909091	0	0	0	0	0	0	0	0	0	0	0	0	0	0	0.0909091	0	0	0	0	0.0909091	0	0	0	0	0.181818	0	0	0	0
mir-4772	0	0	0	0	0.0909091	0	0	0	0	0	0	0	0	0	0	0	0	0	0	0.0909091	0	0	0	0	0	0	1	0	1	0.545455	1	0	0	1	3.81818	0	0	0	0	0.0909091	0	0	0	0	0.181818	0	3	0	3
mir-4777	0	0	0	0	0.0909091	0	0	0	0	0.0909091	0	0	0	0	0	0	0	0	0	0.0909091	0	0	0	0	0	0	0	0	0	0	0	0	0	0	0.0909091	0	0	0	0	0.0909091	0	0	0	0	0.181818	0	1	0	1
mir-4781	0	0	0	0	0.0909091	0	0	0	0	0.0909091	0	0	2	2	0.909091	0	0	2	2	6.54545	0	0	0	0	0	0	0	0	0	0	0	0	0	0	0.0909091	0	0	0	0	0.0909091	0	0	0	0	0.181818	0	0	2	2
mir-4785	0	0	0	0	0.0909091	0	0	0	0	0.0909091	0	0	0	0	0	0	1	0	1	2.63636	0	0	0	0	0	0	0	0	0	0	0	1	0	1	3.81818	0	0	0	0	0.0909091	0	0	0	0	0.181818	0	0	0	0
mir-4787	0	0	1	1	2	0	0	0	0	0.0909091	0	0	0	0	0	0	0	0	0	0.0909091	0	3	0	3	3.54545	0	0	0	0	0	0	0	0	0	0.0909091	0	0	0	0	0.0909091	0	0	0	0	0.181818	0	4	1	5
mir-4788	0	0	1	1	2	0	0	0	0	0.0909091	0	0	0	0	0	0	0	0	0	0.0909091	0	0	0	0	0	0	0	0	0	0	0	0	0	0	0.0909091	0	0	0	0	0.0909091	0	0	0	0	0.181818	0	0	0	0
mir-4797	0	0	0	0	0.0909091	0	0	0	0	0.0909091	0	0	0	0	0	0	0	0	0	0.0909091	0	0	0	0	0	0	0	0	0	0	0	0	0	0	0.0909091	0	0	0	0	0.0909091	0	0	0	0	0.181818	0	0	5	5
mir-483	3	1	6	10	23.7273	8	0	0	8	9.36364	76	0	17	93	62.0909	1	0	0	1	2.63636	3	1	14	18	19.2727	3	4	9	16	9.45455	1	0	0	1	3.81818	2	0	0	2	6.54545	0	0	0	0	0.181818	37	1	17	55
mir-484	1320	0	52	1372	3313.45	3377	0	109	3486	3669.09	6459	0	464	6923	6783.55	1460	0	94	1554	3669.09	4286	0	129	4415	5612.27	6120	0	139	6259	3949.27	534	0	30	564	2882.73	665	0	25	690	2564.64	625	0	18	643	3313.45	21086	0	204	21290
mir-485	9	13	0	22	51.9091	36	57	9	102	105.545	98	33	27	158	101.455	8	6	0	14	32.9091	13	31	4	48	58	68	151	14	233	122.545	1	0	0	1	3.81818	13	4	0	17	58	2	0	1	3	20.3636	100	172	13	285
mir-486-1	6463	118	92	6673	15991.7	25429	93	260	25782	14878.8	22201	512	402	23115	12847.2	2673	53	85	2811	8740.45	9918	350	274	10542	10645.2	19393	286	200	19879	10645.2	1362	12	26	1400	7736.45	2652	47	46	2745	9806.64	1390	84	39	1513	7736.45	42560	3082	384	46026
mir-486-2	6990	33	355	7378	19970.5	26623	30	940	27593	15991.7	25206	145	1899	27250	14878.8	3101	12	326	3439	12847.2	11665	68	1197	12930	12847.2	20761	62	726	21549	12847.2	1580	7	137	1724	10645.2	2997	11	235	3243	10645.2	1579	15	149	1743	10645.2	45169	436	1372	46977
mir-487a	0	0	0	0	0.0909091	0	2	0	2	2.27273	4	0	0	4	2.27273	0	0	0	0	0.0909091	1	0	0	1	1	0	4	0	4	2.54545	0	0	0	0	0.0909091	0	0	0	0	0.0909091	0	0	0	0	0.181818	1	0	0	1
mir-487b	0	0	0	0	0.0909091	0	0	0	0	0.0909091	0	5	2	7	3.54545	0	0	0	0	0.0909091	0	2	0	2	2.36364	0	2	2	4	2.54545	0	0	0	0	0.0909091	0	0	0	0	0.0909091	0	0	0	0	0.181818	0	9	5	14
mir-490	0	0	0	0	0.0909091	0	6	0	6	6.36364	3	4	0	7	3.54545	0	1	0	1	2.63636	0	0	0	0	0	0	0	0	0	0	0	0	0	0	0.0909091	0	1	0	1	3.18182	0	0	0	0	0.181818	0	2	0	2
mir-491	0	0	0	0	0.0909091	0	0	0	0	0.0909091	4	0	4	8	4.45455	0	0	0	0	0.0909091	0	0	0	0	0	0	0	1	1	0.545455	0	0	0	0	0.0909091	0	0	0	0	0.0909091	0	0	0	0	0.181818	0	0	0	0
mir-492	0	0	0	0	0.0909091	0	0	0	0	0.0909091	0	0	0	0	0	0	0	0	0	0.0909091	0	0	0	0	0	0	0	0	0	0	0	0	0	0	0.0909091	0	0	0	0	0.0909091	0	0	0	0	0.181818	0	0	3	3
mir-493	2	3	0	5	11.2727	14	20	0	34	42.6364	24	41	0	65	37	3	4	0	7	19.5455	3	7	0	10	11.2727	45	30	0	75	42.6364	1	6	0	7	22	6	3	0	9	30.5455	0	2	0	2	13.2727	64	64	0	128
mir-494	0	9	0	9	19.3636	0	12	0	12	14.4545	0	82	7	89	56.5455	0	13	0	13	31.7273	0	13	0	13	14.6364	0	39	0	39	22	0	2	0	2	8.18182	0	4	2	6	21.7273	0	0	0	0	0.181818	0	78	0	78
mir-495	0	4	0	4	9.18182	0	27	0	27	32.9091	0	22	5	27	13.7273	0	14	1	15	37	0	14	0	14	15.0909	0	81	3	84	46.8182	0	1	0	1	3.90909	0	20	0	20	62.5455	0	0	0	0	0.181818	0	129	1	130
mir-496	0	0	0	0	0.0909091	0	0	1	1	1	0	0	0	0	0	0	0	0	0	0.0909091	0	0	0	0	0	0	0	2	2	1.09091	0	0	0	0	0.0909091	0	0	0	0	0.0909091	0	0	0	0	0.272727	0	0	0	0
mir-4999	0	0	0	0	0.0909091	0	0	0	0	0.0909091	0	0	0	0	0	0	0	0	0	0.0909091	0	0	0	0	0	0	0	0	0	0	0	0	0	0	0.0909091	0	0	0	0	0.0909091	0	0	0	0	0.272727	1	0	0	1
mir-499a	1	0	0	1	2	3	0	0	3	3.45455	0	0	0	0	0	0	0	0	0	0.0909091	2	0	0	2	2.36364	6	0	0	6	4.09091	1	0	0	1	4.09091	0	0	0	0	0.0909091	1	0	0	1	6.72727	6	0	0	6
mir-499b	0	0	0	0	0.0909091	0	0	0	0	0.0909091	0	0	0	0	0	0	0	0	0	0.0909091	0	0	0	0	0	0	0	0	0	0	0	0	0	0	0.0909091	0	0	0	0	0.0909091	1	0	0	1	6.90909	0	0	0	0
mir-5001	0	0	0	0	0.0909091	0	0	0	0	0.0909091	0	1	2	3	1.54545	0	0	0	0	0.0909091	0	0	0	0	0	0	0	0	0	0	0	0	0	0	0.0909091	0	0	1	1	3.27273	0	0	0	0	0.272727	1	0	0	1
mir-5003	0	0	0	0	0.0909091	0	0	0	0	0.0909091	0	0	1	1	0.363636	0	0	0	0	0.0909091	0	0	0	0	0	0	0	0	0	0	0	0	0	0	0.0909091	0	0	0	0	0.0909091	0	0	0	0	0.272727	0	0	0	0
mir-5004	0	0	0	0	0.0909091	0	0	1	1	1	0	5	0	5	2.63636	0	1	0	1	2.81818	1	0	0	1	1	0	0	1	1	0.545455	0	0	0	0	0.0909091	0	0	0	0	0.0909091	0	1	0	1	7.09091	0	1	0	1
mir-5009	0	0	0	0	0.0909091	0	0	0	0	0.0909091	2	0	0	2	0.909091	0	0	0	0	0.0909091	0	0	0	0	0	1	0	0	1	0.545455	0	0	0	0	0.0909091	0	0	0	0	0.0909091	0	0	0	0	0.363636	0	0	0	0
mir-500a	0	1	0	1	2	0	2	0	2	2.36364	0	8	0	8	4.45455	0	2	0	2	6.72727	0	5	0	5	6	0	7	1	8	5.45455	0	3	0	3	12.3636	0	0	0	0	0.0909091	0	1	0	1	7.18182	0	44	2	46
mir-500b	0	1	0	1	2	0	1	0	1	1	0	3	0	3	1.54545	0	0	0	0	0.0909091	0	0	0	0	0	0	0	0	0	0	0	1	0	1	4.09091	0	0	0	0	0.0909091	0	0	0	0	0.363636	0	3	0	3
mir-501	0	12	0	12	28.0909	0	29	2	31	37	0	130	9	139	80.3636	0	26	0	26	67.7273	0	48	3	51	64.7273	0	82	1	83	45.9091	0	25	1	26	94.9091	0	7	0	7	23.7273	0	12	0	12	76.7273	0	264	15	279
mir-5010	2	0	0	2	4.09091	3	2	0	5	5.36364	9	29	0	38	20.0909	0	4	0	4	12.3636	1	10	0	11	11.6364	3	2	0	5	3.18182	1	10	0	11	44.7273	0	0	0	0	0.0909091	0	0	0	0	0.363636	2	14	0	16
mir-502	0	1	0	1	2.18182	0	4	2	6	6.36364	0	15	1	16	9.36364	0	2	0	2	6.72727	0	8	0	8	9.81818	0	4	1	5	3.27273	0	2	0	2	8.27273	0	3	0	3	11	0	1	0	1	7.27273	0	26	0	26
mir-503	1	0	1	2	4.09091	2	0	0	2	2.36364	2	0	0	2	0.909091	0	0	1	1	2.90909	3	0	0	3	3.54545	1	0	1	2	1.09091	3	0	0	3	12.6364	3	0	1	4	16.3636	0	0	0	0	0.363636	15	0	4	19
mir-504	1	0	1	2	4.09091	0	0	0	0	0.0909091	5	0	0	5	2.63636	0	0	0	0	0.0909091	0	0	0	0	0	2	0	0	2	1.09091	0	0	0	0	0.0909091	0	0	0	0	0.0909091	0	0	0	0	0.363636	1	4	1	6
mir-505	3	1	1	5	11.2727	14	0	7	21	25.2727	41	1	111	153	91.7273	3	1	10	14	34	6	0	16	22	24.7273	7	1	8	16	9.54545	3	0	0	3	12.7273	2	1	8	11	37	3	1	1	5	32.1818	21	3	16	40
mir-5090	0	0	0	0	0.0909091	0	0	0	0	0.0909091	1	0	0	1	0.363636	0	0	0	0	0.0909091	0	0	0	0	0	0	0	0	0	0	0	0	0	0	0.0909091	0	0	0	0	0.0909091	0	0	0	0	0.363636	0	0	0	0
mir-509-1	0	0	0	0	0.0909091	0	0	0	0	0.0909091	0	1	0	1	0.363636	0	0	0	0	0.0909091	0	0	0	0	0	0	0	0	0	0	0	0	0	0	0.0909091	0	0	0	0	0.0909091	0	0	0	0	0.363636	0	0	0	0
mir-509-2	0	0	0	0	0.0909091	0	0	0	0	0.0909091	0	0	0	0	0	0	0	0	0	0.0909091	0	0	0	0	0	0	0	0	0	0	0	0	0	0	0.0909091	0	0	0	0	0.0909091	0	0	0	0	0.363636	0	0	0	0
mir-509-3	0	0	0	0	0.0909091	0	0	0	0	0.0909091	0	0	0	0	0	0	0	0	0	0.0909091	0	0	0	0	0	0	0	0	0	0	0	0	0	0	0.0909091	0	0	0	0	0.0909091	0	0	0	0	0.363636	0	0	0	0
mir-5094	0	0	0	0	0.0909091	0	0	0	0	0.0909091	0	0	0	0	0	0	0	0	0	0.0909091	0	0	0	0	0	0	0	0	0	0	0	0	0	0	0.0909091	0	0	0	0	0.0909091	0	0	0	0	0.363636	3	0	0	3
mir-5100	0	0	9	9	19.5455	0	0	5	5	5.45455	0	0	13	13	6.90909	0	0	2	2	6.90909	0	0	7	7	8.81818	0	4	24	28	16.3636	0	0	0	0	0.0909091	0	0	3	3	11.0909	0	0	1	1	7.36364	0	33	74	107
mir-511	0	0	0	0	0.0909091	1	0	1	2	2.36364	0	0	0	0	0	0	0	0	0	0.0909091	1	0	1	2	2.36364	4	0	1	5	3.27273	0	0	0	0	0.0909091	0	0	0	0	0.0909091	0	0	0	0	0.363636	7	0	5	12
mir-514a-1	0	0	0	0	0.0909091	0	0	0	0	0.0909091	0	0	0	0	0	0	0	0	0	0.0909091	0	0	0	0	0	0	0	0	0	0	0	0	0	0	0.0909091	0	0	0	0	0.0909091	0	0	0	0	0.363636	0	1	0	1
mir-514a-2	0	0	0	0	0.0909091	0	0	0	0	0.0909091	0	0	0	0	0	0	0	0	0	0.0909091	0	0	0	0	0	0	0	0	0	0	0	0	0	0	0.0909091	0	0	0	0	0.0909091	0	0	0	0	0.363636	0	0	0	0
mir-514a-3	0	0	0	0	0.0909091	0	0	0	0	0.0909091	0	0	0	0	0	0	0	0	0	0.0909091	0	0	0	0	0	0	0	0	0	0	0	0	0	0	0.0909091	0	0	0	0	0.0909091	0	0	0	0	0.363636	0	0	0	0
mir-516b-1	0	0	0	0	0.0909091	0	0	2	2	2.36364	0	0	0	0	0	0	0	0	0	0.0909091	0	0	0	0	0.0909091	0	0	0	0	0	0	0	0	0	0.0909091	0	0	0	0	0.0909091	0	0	0	0	0.363636	0	0	0	0
mir-5187	0	0	0	0	0.0909091	1	0	0	1	1	7	0	2	9	4.54545	0	0	0	0	0.0909091	0	0	0	0	0.0909091	2	0	0	2	1.09091	0	0	0	0	0.0909091	1	0	0	1	3.27273	0	0	0	0	0.363636	0	0	0	0
mir-5188	0	0	0	0	0.0909091	0	0	0	0	0.0909091	0	0	0	0	0	0	0	0	0	0.0909091	0	0	0	0	0.0909091	0	0	0	0	0	0	0	0	0	0.0909091	0	0	0	0	0.0909091	0	0	0	0	0.363636	0	0	0	0
mir-5189	2	0	3	5	11.4545	0	0	6	6	6.36364	5	2	6	13	7.09091	4	0	0	4	12.6364	3	0	1	4	5.18182	3	4	6	13	7.90909	0	0	2	2	8.36364	0	0	1	1	3.36364	2	0	0	2	13.4545	6	8	6	20
mir-5193	0	2	3	5	11.5455	0	1	4	5	5.45455	0	0	7	7	3.54545	0	1	1	2	7.09091	0	2	1	3	3.54545	0	1	3	4	2.54545	0	0	0	0	0.0909091	0	0	0	0	0.0909091	0	0	0	0	0.363636	0	9	1	10
mir-5196	0	0	0	0	0.0909091	0	0	0	0	0.0909091	0	0	0	0	0	0	0	0	0	0.0909091	0	0	0	0	0.0909091	0	2	0	2	1.09091	0	0	0	0	0.0909091	0	0	0	0	0.0909091	0	0	0	0	0.363636	0	0	0	0
mir-532	76	0	1	77	161.727	137	0	0	137	143.364	165	1	3	169	106.909	58	1	0	59	134.455	181	0	0	181	185	373	0	0	373	203.636	67	0	0	67	258.818	45	0	0	45	134.455	26	0	0	26	146	527	2	0	529
mir-539	0	0	0	0	0.0909091	0	0	0	0	0.0909091	2	0	0	2	0.909091	0	1	0	1	2.90909	0	0	0	0	0.0909091	1	1	1	3	1.63636	0	0	0	0	0.181818	2	0	0	2	6.54545	0	0	0	0	0.363636	0	10	0	10
mir-541	0	0	0	0	0.0909091	0	0	0	0	0.0909091	0	1	0	1	0.363636	0	0	0	0	0.0909091	0	0	0	0	0.0909091	0	6	0	6	4.09091	0	0	0	0	0.181818	0	0	0	0	0.0909091	0	0	0	0	0.363636	0	1	0	1
mir-542	0	0	0	0	0.0909091	0	2	0	2	2.36364	0	0	0	0	0	0	0	0	0	0.0909091	0	0	0	0	0.0909091	1	2	0	3	1.63636	0	0	0	0	0.181818	0	1	0	1	3.45455	0	0	0	0	0.363636	0	3	0	3
mir-543	0	24	2	26	58	0	158	9	167	176.455	0	176	20	196	131	0	59	1	60	138.909	0	71	2	73	88.5455	0	466	19	485	281.364	0	1	0	1	4.09091	0	76	2	78	258.818	0	5	2	7	42.6364	0	474	11	485
mir-545	0	1	0	1	2.18182	0	0	0	0	0.0909091	0	0	0	0	0	0	0	0	0	0.0909091	0	0	0	0	0.0909091	0	0	0	0	0	0	0	0	0	0.181818	0	0	0	0	0.181818	0	0	0	0	0.363636	0	0	0	0
mir-548a-1	0	0	0	0	0.0909091	0	0	0	0	0.0909091	0	0	0	0	0	0	0	0	0	0.0909091	0	1	0	1	1	0	1	0	1	0.545455	0	0	0	0	0.181818	0	0	0	0	0.181818	0	0	0	0	0.363636	0	2	0	2
mir-548a-2	0	0	0	0	0.0909091	0	0	0	0	0.0909091	0	0	0	0	0	0	0	0	0	0.181818	0	1	0	1	1	0	1	0	1	0.545455	0	0	0	0	0.181818	0	0	0	0	0.181818	0	0	0	0	0.363636	0	1	0	1
mir-548a-3	0	0	0	0	0.0909091	0	0	1	1	1	0	0	0	0	0	0	0	0	0	0.181818	0	0	0	0	0.0909091	0	3	0	3	1.63636	0	0	0	0	0.181818	0	0	0	0	0.181818	0	0	0	0	0.363636	0	0	0	0
mir-548aa-1	0	0	0	0	0.0909091	0	0	0	0	0.0909091	0	0	0	0	0	0	0	0	0	0.181818	0	0	0	0	0.0909091	0	0	0	0	0	0	0	0	0	0.181818	0	0	0	0	0.181818	0	0	0	0	0.363636	0	0	0	0
mir-548aa-2	0	0	0	0	0.0909091	0	0	0	0	0.0909091	0	0	0	0	0	0	0	0	0	0.181818	0	0	0	0	0.0909091	0	0	0	0	0	0	0	0	0	0.181818	0	0	0	0	0.181818	0	0	0	0	0.363636	0	0	1	1
mir-548ab	0	0	0	0	0.0909091	0	0	0	0	0.0909091	0	0	0	0	0	1	0	0	1	2.90909	1	0	0	1	1	1	0	0	1	0.545455	0	0	0	0	0.181818	0	0	0	0	0.181818	0	0	0	0	0.363636	0	0	0	0
mir-548ac	0	0	0	0	0.0909091	0	0	0	0	0.0909091	0	0	0	0	0	0	0	0	0	0.181818	0	0	0	0	0.0909091	0	0	1	1	0.545455	0	0	0	0	0.181818	0	0	0	0	0.181818	0	0	0	0	0.363636	0	0	2	2
mir-548ad	0	0	0	0	0.0909091	0	0	0	0	0.0909091	0	0	0	0	0	0	0	0	0	0.181818	1	0	0	1	1	1	0	0	1	0.545455	0	0	0	0	0.181818	0	0	0	0	0.181818	0	0	0	0	0.363636	1	0	0	1
mir-548ae-2	0	0	0	0	0.0909091	1	0	0	1	1	0	0	0	0	0	0	0	0	0	0.181818	0	0	0	0	0.0909091	0	0	0	0	0	0	0	0	0	0.181818	0	0	0	0	0.181818	0	0	0	0	0.363636	0	0	0	0
mir-548ag-1	0	0	0	0	0.0909091	0	0	0	0	0.0909091	0	0	0	0	0	1	0	0	1	3	1	0	0	1	1	0	0	0	0	0	0	0	0	0	0.181818	0	0	0	0	0.181818	0	0	0	0	0.363636	1	0	0	1
mir-548ag-2	1	0	0	1	2.27273	1	0	1	2	2.36364	0	0	0	0	0	0	0	0	0	0.181818	1	0	0	1	1	1	0	0	1	0.545455	0	0	0	0	0.181818	0	0	0	0	0.181818	1	0	0	1	7.54545	5	0	0	5
mir-548ah	0	1	0	1	2.27273	0	0	0	0	0.0909091	0	2	0	2	1	0	1	0	1	3	0	1	0	1	1	0	3	0	3	1.72727	0	0	0	0	0.181818	0	1	0	1	3.45455	0	0	0	0	0.363636	0	1	0	1
mir-548ai	0	0	0	0	0.0909091	0	0	0	0	0.0909091	0	0	0	0	0	0	0	0	0	0.181818	0	0	0	0	0.0909091	0	0	0	0	0	0	0	0	0	0.181818	0	0	0	0	0.181818	0	0	0	0	0.363636	0	0	1	1
mir-548aj-2	0	0	0	0	0.0909091	0	0	0	0	0.0909091	0	0	0	0	0	0	0	0	0	0.181818	0	0	0	0	0.0909091	0	0	0	0	0	0	0	0	0	0.181818	0	0	1	1	3.45455	0	0	0	0	0.363636	0	0	1	1
mir-548ak	1	0	0	1	2.27273	0	0	0	0	0.0909091	0	0	0	0	0	0	0	0	0	0.181818	1	0	0	1	1	0	0	0	0	0	0	0	0	0	0.181818	0	0	0	0	0.181818	0	0	0	0	0.363636	0	0	0	0
mir-548al	0	1	0	1	2.27273	0	0	0	0	0.0909091	0	0	0	0	0	0	0	1	1	3.09091	0	1	0	1	1	0	0	0	0	0	0	0	0	0	0.272727	0	0	0	0	0.181818	0	0	0	0	0.363636	0	0	0	0
mir-548am	0	4	0	4	9.27273	0	3	0	3	3.45455	0	1	0	1	0.363636	0	1	0	1	3.09091	0	4	0	4	5.27273	0	11	0	11	7.36364	0	1	0	1	4.09091	0	2	0	2	6.72727	0	0	0	0	0.363636	0	15	0	15
mir-548ap	0	0	0	0	0.0909091	0	0	0	0	0.0909091	0	0	0	0	0	0	0	0	0	0.181818	0	0	0	0	0.0909091	0	0	0	0	0	0	0	0	0	0.272727	0	0	0	0	0.181818	0	0	0	0	0.363636	0	0	1	1
mir-548at	0	0	0	0	0.0909091	0	1	0	1	1.09091	0	0	0	0	0	0	0	0	0	0.181818	0	0	0	0	0.0909091	0	0	0	0	0	0	0	0	0	0.272727	0	0	0	0	0.181818	0	0	0	0	0.363636	0	2	0	2
mir-548au	0	0	0	0	0.0909091	1	0	0	1	1.09091	0	0	0	0	0	0	0	0	0	0.181818	1	0	0	1	1	0	0	0	0	0	0	0	0	0	0.272727	0	0	0	0	0.181818	0	0	0	0	0.363636	1	0	0	1
mir-548ax	0	0	3	3	6.54545	0	0	7	7	8	0	0	4	4	2.27273	0	0	3	3	9.90909	0	0	6	6	7.09091	0	0	17	17	10.3636	0	0	0	0	0.363636	0	0	1	1	3.45455	0	0	2	2	13.7273	0	0	33	33
mir-548ay	0	0	0	0	0.0909091	0	1	0	1	1.09091	1	0	0	1	0.363636	1	0	0	1	3.09091	0	0	0	0	0.0909091	1	0	0	1	0.545455	0	0	0	0	0.363636	0	0	0	0	0.181818	0	0	0	0	0.363636	2	0	0	2
mir-548az	0	0	0	0	0.0909091	0	0	0	0	0.0909091	0	0	0	0	0	0	0	0	0	0.181818	0	0	0	0	0.0909091	0	0	0	0	0	0	0	0	0	0.363636	0	0	0	0	0.272727	0	0	0	0	0.363636	0	1	0	1
mir-548bc	0	0	0	0	0.0909091	0	3	0	3	3.45455	0	0	1	1	0.363636	0	0	0	0	0.181818	0	1	1	2	2.36364	0	9	1	10	6.36364	0	1	0	1	4.18182	0	3	0	3	11.2727	0	1	0	1	7.72727	0	3	0	3
mir-548c	0	0	0	0	0.0909091	0	0	0	0	0.0909091	0	0	0	0	0	0	0	0	0	0.181818	1	0	0	1	1	0	0	0	0	0	0	0	0	0	0.363636	0	0	0	0	0.272727	0	0	0	0	0.363636	0	0	1	1
mir-548d-1	0	0	0	0	0.0909091	0	0	0	0	0.0909091	0	0	0	0	0	0	0	1	1	3.18182	0	0	0	0	0.0909091	0	0	0	0	0	0	0	0	0	0.363636	0	0	0	0	0.272727	0	0	0	0	0.363636	0	0	0	0
mir-548d-2	1	0	0	1	2.36364	2	0	0	2	2.45455	0	0	0	0	0	1	0	0	1	3.18182	2	0	0	2	2.36364	4	0	0	4	2.54545	1	0	0	1	4.18182	0	0	0	0	0.272727	1	0	0	1	7.90909	3	0	0	3
mir-548e	0	1	1	2	4.18182	0	5	1	6	6.45455	0	1	0	1	0.363636	0	2	0	2	7.18182	0	5	0	5	6.09091	0	6	0	6	4.09091	0	0	0	0	0.363636	0	2	1	3	11.2727	0	0	0	0	0.363636	0	28	0	28
mir-548f-1	0	0	0	0	0.0909091	0	0	0	0	0.0909091	0	0	0	0	0	0	0	0	0	0.181818	0	0	0	0	0.0909091	0	1	0	1	0.545455	0	0	0	0	0.363636	0	0	0	0	0.363636	0	0	0	0	0.363636	0	0	0	0
mir-548f-2	0	0	0	0	0.0909091	0	0	1	1	1.09091	0	0	0	0	0	0	0	0	0	0.181818	0	0	2	2	2.45455	0	0	4	4	2.54545	0	0	0	0	0.363636	0	0	0	0	0.363636	0	0	0	0	0.363636	0	0	5	5
mir-548f-3	0	0	0	0	0.0909091	0	0	2	2	2.45455	0	0	0	0	0	0	0	0	0	0.272727	0	0	0	0	0.0909091	0	0	4	4	2.54545	0	0	0	0	0.363636	0	0	0	0	0.363636	0	0	0	0	0.363636	0	0	6	6
mir-548f-4	0	0	0	0	0.0909091	0	0	0	0	0.0909091	0	0	0	0	0	0	0	0	0	0.272727	0	0	1	1	1.09091	0	0	0	0	0	0	0	0	0	0.363636	0	0	0	0	0.363636	0	0	0	0	0.363636	0	0	0	0
mir-548f-5	0	0	0	0	0.0909091	0	0	2	2	2.45455	0	0	1	1	0.363636	0	0	1	1	3.27273	0	0	1	1	1.09091	0	0	6	6	4.09091	0	0	1	1	4.27273	0	0	0	0	0.363636	0	0	0	0	0.363636	0	0	8	8
mir-548g	0	1	0	1	2.36364	0	0	0	0	0.0909091	0	0	0	0	0	0	1	0	1	3.27273	0	0	0	0	0.0909091	0	0	0	0	0	0	0	0	0	0.363636	0	0	0	0	0.363636	0	0	0	0	0.363636	0	2	0	2
mir-548h-1	0	0	0	0	0.0909091	0	0	0	0	0.0909091	0	0	0	0	0	0	0	0	0	0.272727	0	0	0	0	0.0909091	0	0	0	0	0	0	0	0	0	0.363636	0	0	0	0	0.363636	0	0	0	0	0.363636	0	0	0	0
mir-548h-2	0	0	0	0	0.0909091	0	0	0	0	0.0909091	0	0	0	0	0	0	0	0	0	0.272727	0	0	0	0	0.0909091	1	0	0	1	0.545455	0	0	0	0	0.363636	0	0	0	0	0.363636	0	0	0	0	0.363636	0	0	0	0
mir-548h-3	0	0	0	0	0.0909091	0	0	0	0	0.0909091	0	0	1	1	0.363636	0	0	0	0	0.363636	0	0	2	2	2.45455	0	0	1	1	0.545455	0	0	1	1	4.27273	0	0	0	0	0.363636	0	0	0	0	0.363636	0	0	0	0
mir-548h-4	0	0	0	0	0.0909091	0	1	0	1	1.09091	0	1	0	1	0.363636	0	0	0	0	0.363636	0	1	0	1	1.09091	0	0	0	0	0	0	1	0	1	4.36364	0	0	0	0	0.363636	0	0	0	0	0.363636	0	3	0	3
mir-548h-5	0	0	0	0	0.0909091	0	0	0	0	0.0909091	0	0	0	0	0	0	0	0	0	0.363636	0	0	0	0	0.0909091	0	0	0	0	0	0	0	0	0	0.363636	0	0	0	0	0.363636	0	0	0	0	0.363636	0	0	0	0
mir-548i-1	0	0	0	0	0.181818	0	0	0	0	0.0909091	0	0	0	0	0	0	0	0	0	0.363636	0	0	1	1	1.09091	0	0	0	0	0	0	0	0	0	0.363636	1	0	0	1	3.45455	0	0	0	0	0.454545	0	0	0	0
mir-548i-2	0	0	0	0	0.181818	0	0	0	0	0.0909091	0	0	0	0	0	0	0	0	0	0.363636	0	0	0	0	0.0909091	0	0	0	0	0	0	0	0	0	0.363636	1	0	0	1	3.54545	0	0	0	0	0.454545	0	0	0	0
mir-548i-3	0	0	0	0	0.181818	0	0	0	0	0.0909091	0	0	0	0	0	0	0	0	0	0.363636	0	0	0	0	0.0909091	0	0	0	0	0	0	0	0	0	0.363636	0	0	0	0	0.363636	0	0	0	0	0.454545	0	0	0	0
mir-548i-4	0	0	0	0	0.181818	0	0	0	0	0.0909091	0	0	0	0	0	0	0	0	0	0.363636	0	0	0	0	0.0909091	0	0	0	0	0	0	0	0	0	0.363636	0	0	0	0	0.363636	0	0	0	0	0.454545	0	0	1	1
mir-548j	20	10	0	30	66.0909	19	13	0	32	38.2727	12	3	2	17	9.54545	7	1	0	8	21.7273	10	1	2	13	14.7273	22	10	0	32	18.4545	8	0	1	9	31.7273	1	2	0	3	11.4545	2	0	0	2	13.9091	105	48	0	153
mir-548k	0	0	0	0	0.181818	0	0	0	0	0.0909091	0	0	0	0	0	0	0	0	0	0.363636	2	0	0	2	2.45455	2	0	0	2	1.09091	0	0	0	0	0.363636	1	0	0	1	3.54545	0	0	0	0	0.454545	0	0	0	0
mir-548l	1	0	0	1	2.36364	0	0	0	0	0.0909091	0	0	0	0	0	0	0	0	0	0.363636	1	0	0	1	1.09091	1	0	0	1	0.545455	1	0	0	1	4.45455	0	0	0	0	0.363636	0	0	0	0	0.454545	0	0	0	0
mir-548n	0	0	0	0	0.181818	0	0	0	0	0.0909091	0	0	0	0	0.0909091	0	0	0	0	0.363636	0	0	0	0	0.0909091	4	0	0	4	2.63636	0	0	0	0	0.363636	0	0	0	0	0.363636	0	0	0	0	0.454545	1	0	1	2
mir-548o	0	4	0	4	9.36364	0	9	0	9	11	0	4	0	4	2.36364	0	2	0	2	7.27273	0	11	0	11	12.0909	0	16	0	16	9.63636	0	2	0	2	8.54545	0	4	0	4	16.8182	0	2	0	2	14.1818	0	18	0	18
mir-548o-2	0	4	0	4	9.45455	1	9	0	10	11.6364	0	4	0	4	2.36364	0	1	0	1	3.36364	0	13	0	13	14.9091	0	19	0	19	11	0	1	0	1	4.45455	0	3	0	3	11.5455	0	1	0	1	8	0	19	0	19
mir-548q	0	0	0	0	0.181818	0	0	0	0	0.0909091	0	0	0	0	0.0909091	0	0	1	1	3.45455	0	0	0	0	0.0909091	0	0	0	0	0	0	0	0	0	0.363636	0	0	1	1	3.54545	0	0	0	0	0.454545	4	0	2	6
mir-548s	0	0	0	0	0.181818	0	0	0	0	0.0909091	0	0	0	0	0.0909091	0	0	1	1	3.45455	0	0	3	3	3.54545	0	0	0	0	0	0	0	0	0	0.363636	0	0	0	0	0.363636	0	0	0	0	0.454545	0	0	0	0
mir-548t	0	0	0	0	0.181818	0	0	1	1	1.09091	0	0	0	0	0.0909091	0	0	0	0	0.363636	0	0	0	0	0.0909091	0	0	2	2	1.09091	0	0	0	0	0.363636	0	0	0	0	0.363636	0	0	0	0	0.454545	0	0	1	1
mir-548u	0	0	0	0	0.181818	0	2	0	2	2.54545	0	0	0	0	0.0909091	0	0	0	0	0.363636	0	0	0	0	0.0909091	0	0	0	0	0	0	0	0	0	0.363636	0	0	0	0	0.363636	0	0	0	0	0.454545	0	0	0	0
mir-548y	0	0	0	0	0.181818	0	0	0	0	0.0909091	0	0	0	0	0.0909091	0	0	0	0	0.363636	0	0	0	0	0.0909091	0	0	0	0	0	0	0	0	0	0.363636	0	0	0	0	0.363636	0	0	0	0	0.454545	0	0	1	1
mir-548z	0	0	0	0	0.181818	0	1	0	1	1.09091	0	0	0	0	0.0909091	0	1	0	1	3.45455	0	0	0	0	0.0909091	0	1	0	1	0.545455	0	0	0	0	0.363636	0	0	0	0	0.363636	0	0	0	0	0.545455	0	3	0	3
mir-550a-1	0	0	0	0	0.181818	1	0	0	1	1.09091	8	0	0	8	4.45455	0	0	0	0	0.363636	1	0	0	1	1.09091	4	0	0	4	2.63636	2	0	0	2	8.72727	1	0	0	1	3.54545	0	0	0	0	0.545455	4	0	0	4
mir-550a-2	0	0	0	0	0.181818	0	0	0	0	0.0909091	4	0	0	4	2.36364	2	0	0	2	7.36364	2	0	0	2	2.54545	1	0	0	1	0.545455	0	0	0	0	0.363636	0	0	0	0	0.363636	0	0	0	0	0.545455	6	0	0	6
mir-550a-3	0	0	1	1	2.36364	0	0	3	3	3.54545	1	0	2	3	1.54545	0	0	1	1	3.45455	0	0	0	0	0.0909091	1	0	1	2	1.18182	1	0	0	1	4.45455	1	0	0	1	3.54545	0	0	0	0	0.545455	1	0	2	3
mir-550b-1	0	0	0	0	0.181818	0	0	0	0	0.0909091	0	0	0	0	0.0909091	0	0	0	0	0.363636	0	0	0	0	0.0909091	0	0	0	0	0	0	0	0	0	0.363636	0	0	0	0	0.363636	0	0	1	1	8.18182	0	0	0	0
mir-550b-2	0	0	0	0	0.181818	0	0	0	0	0.0909091	0	0	0	0	0.0909091	0	0	0	0	0.363636	0	0	0	0	0.0909091	0	0	0	0	0	0	0	0	0	0.363636	0	0	0	0	0.363636	0	0	0	0	0.545455	0	0	1	1
mir-551b	0	0	0	0	0.181818	0	0	0	0	0.0909091	0	0	0	0	0.0909091	0	0	0	0	0.363636	0	0	0	0	0.0909091	0	0	0	0	0	0	0	0	0	0.363636	0	0	0	0	0.363636	1	0	0	1	8.27273	0	0	0	0
mir-556	0	0	0	0	0.181818	0	1	0	1	1.18182	0	0	0	0	0.0909091	0	0	0	0	0.363636	0	0	0	0	0.0909091	2	0	0	2	1.18182	0	0	0	0	0.363636	0	0	0	0	0.363636	0	0	0	0	0.545455	1	0	0	1
mir-558	0	0	0	0	0.181818	0	0	0	0	0.0909091	0	0	1	1	0.363636	0	0	0	0	0.363636	0	0	2	2	2.54545	0	0	0	0	0.0909091	0	0	0	0	0.363636	0	0	0	0	0.363636	0	0	0	0	0.545455	0	0	0	0
mir-5581	0	0	0	0	0.272727	0	4	0	4	4.81818	0	0	0	0	0.0909091	0	0	0	0	0.363636	0	0	0	0	0.0909091	0	0	0	0	0.0909091	0	0	0	0	0.363636	0	0	0	0	0.363636	0	0	0	0	0.545455	0	1	0	1
mir-5584	0	0	0	0	0.272727	2	1	0	3	3.54545	0	0	0	0	0.0909091	0	0	0	0	0.363636	0	0	0	0	0.0909091	0	0	0	0	0.0909091	0	0	0	0	0.363636	0	0	0	0	0.363636	0	0	0	0	0.545455	0	0	0	0
mir-5585	0	0	0	0	0.272727	0	0	0	0	0.0909091	0	0	0	0	0.0909091	0	0	0	0	0.363636	0	2	0	2	2.54545	0	0	0	0	0.0909091	0	0	0	0	0.363636	0	0	0	0	0.363636	0	0	0	0	0.545455	0	2	2	4
mir-5587	0	1	0	1	2.36364	0	0	0	0	0.0909091	0	0	0	0	0.0909091	0	0	1	1	3.45455	0	0	0	0	0.0909091	0	1	0	1	0.636364	0	0	0	0	0.363636	0	0	0	0	0.363636	0	0	0	0	0.545455	0	3	0	3
mir-5588	0	0	0	0	0.272727	0	0	0	0	0.0909091	0	0	0	0	0.0909091	0	0	1	1	3.54545	0	1	1	2	2.54545	0	0	0	0	0.0909091	0	0	0	0	0.363636	0	0	0	0	0.363636	0	0	0	0	0.545455	0	0	2	2
mir-5591	0	0	0	0	0.363636	0	0	0	0	0.0909091	2	0	0	2	1	0	0	0	0	0.363636	0	0	0	0	0.0909091	0	0	0	0	0.0909091	0	0	0	0	0.363636	0	0	0	0	0.363636	0	0	0	0	0.545455	0	0	0	0
mir-5683	0	0	0	0	0.363636	0	0	0	0	0.0909091	0	0	0	0	0.0909091	0	0	0	0	0.363636	0	0	0	0	0.0909091	2	0	0	2	1.18182	0	0	0	0	0.363636	0	0	0	0	0.363636	0	0	0	0	0.545455	0	0	0	0
mir-5684	0	0	0	0	0.363636	0	0	0	0	0.0909091	0	0	2	2	1	0	0	1	1	3.54545	0	0	1	1	1.09091	0	0	0	0	0.0909091	0	0	1	1	4.54545	0	0	0	0	0.363636	0	0	0	0	0.545455	0	0	6	6
mir-5687	0	0	0	0	0.363636	0	0	0	0	0.0909091	0	0	0	0	0.0909091	0	0	0	0	0.363636	0	0	2	2	2.54545	0	0	0	0	0.0909091	0	0	0	0	0.363636	0	0	0	0	0.363636	0	0	0	0	0.545455	0	0	0	0
mir-5695	0	0	0	0	0.363636	0	0	0	0	0.0909091	0	0	0	0	0.0909091	0	0	0	0	0.363636	0	0	0	0	0.0909091	0	0	0	0	0.0909091	0	0	0	0	0.363636	0	0	0	0	0.363636	0	0	0	0	0.545455	0	1	0	1
mir-5697	0	0	0	0	0.363636	0	0	1	1	1.18182	0	0	0	0	0.0909091	0	0	0	0	0.363636	0	0	0	0	0.0909091	0	0	0	0	0.0909091	0	0	0	0	0.363636	0	0	0	0	0.363636	0	0	0	0	0.545455	0	0	0	0
mir-5698	0	0	0	0	0.363636	0	0	0	0	0.0909091	0	0	0	0	0.0909091	0	0	0	0	0.363636	1	0	0	1	1.09091	0	0	0	0	0.0909091	0	0	0	0	0.363636	0	0	0	0	0.363636	0	0	0	0	0.636364	1	0	0	1
mir-570	0	0	0	0	0.363636	0	1	0	1	1.18182	0	0	0	0	0.0909091	0	0	0	0	0.363636	0	0	0	0	0.0909091	0	0	0	0	0.0909091	0	0	0	0	0.363636	0	0	0	0	0.363636	0	0	0	0	0.636364	0	0	0	0
mir-5708	0	0	0	0	0.363636	0	0	0	0	0.0909091	0	0	0	0	0.0909091	0	0	0	0	0.363636	0	0	0	0	0.0909091	0	0	0	0	0.0909091	0	0	0	0	0.363636	0	0	0	0	0.363636	0	0	0	0	0.636364	0	0	1	1
mir-574	6	4	1	11	25.2727	25	9	3	37	44.7273	112	33	25	170	109.545	7	25	2	34	91.7273	10	33	3	46	53.7273	23	31	0	54	28.9091	7	3	0	10	35.6364	12	13	1	26	88.5455	1	2	2	5	32.3636	34	129	4	167
mir-576	0	18	0	18	44.7273	0	46	0	46	53.7273	1	29	0	30	15.6364	0	31	0	31	80.3636	2	36	0	38	42.6364	8	52	2	62	32.9091	0	16	0	16	62.5455	0	9	0	9	31.1818	0	7	0	7	44.7273	13	109	2	124
mir-579	0	0	0	0	0.363636	0	0	0	0	0.0909091	0	0	0	0	0.0909091	0	0	0	0	0.363636	0	0	0	0	0.0909091	0	1	0	1	0.636364	0	0	0	0	0.363636	0	0	0	0	0.363636	0	0	0	0	0.636364	0	0	0	0
mir-581	0	0	0	0	0.363636	0	0	1	1	1.18182	0	0	0	0	0.0909091	0	0	0	0	0.363636	0	0	1	1	1.18182	0	0	0	0	0.0909091	0	0	0	0	0.363636	0	0	0	0	0.363636	0	0	0	0	0.636364	1	0	1	2
mir-582	0	0	0	0	0.363636	0	0	0	0	0.0909091	0	0	0	0	0.0909091	0	0	0	0	0.363636	0	3	0	3	3.63636	0	2	0	2	1.18182	0	2	0	2	8.81818	0	1	0	1	3.63636	0	0	0	0	0.636364	0	30	0	30
mir-584	316	0	3	319	735.364	439	0	6	445	475.909	702	0	26	728	494	141	0	3	144	281.364	235	0	5	240	227.545	1431	0	8	1439	644.273	143	0	5	148	708.818	118	0	0	118	380.636	160	0	1	161	802.545	2701	0	2	2703
mir-588	0	0	0	0	0.363636	0	0	0	0	0.0909091	0	0	0	0	0.0909091	0	0	0	0	0.363636	0	0	0	0	0.0909091	0	0	0	0	0.0909091	0	0	0	0	0.363636	0	0	0	0	0.363636	0	0	0	0	0.636364	0	0	3	3
mir-589	5	0	1	6	13.7273	7	0	0	7	8.18182	9	0	2	11	5.81818	4	0	0	4	12.7273	15	0	0	15	15.3636	14	0	1	15	8.54545	4	0	0	4	16.3636	0	0	1	1	3.72727	0	0	0	0	0.636364	39	0	6	45
mir-590	0	1	0	1	2.36364	0	0	0	0	0.0909091	0	0	0	0	0.0909091	0	0	0	0	0.363636	0	0	0	0	0.0909091	0	3	0	3	1.72727	0	0	0	0	0.363636	0	0	0	0	0.363636	0	0	0	0	0.636364	0	3	0	3
mir-597	0	0	0	0	0.363636	0	0	0	0	0.0909091	0	1	0	1	0.363636	0	1	0	1	3.54545	0	2	1	3	3.72727	0	0	0	0	0.0909091	0	0	0	0	0.363636	0	0	0	0	0.363636	0	0	0	0	0.636364	0	0	0	0
mir-598	0	0	0	0	0.363636	0	2	0	2	2.54545	0	0	0	0	0.0909091	0	3	0	3	10.0909	0	1	2	3	3.81818	1	2	2	5	3.36364	0	1	2	3	12.8182	0	1	0	1	3.81818	0	0	0	0	0.727273	0	2	0	2
mir-599	0	0	0	0	0.363636	0	0	0	0	0.0909091	0	0	0	0	0.0909091	0	0	0	0	0.363636	0	0	0	0	0.0909091	0	0	0	0	0.0909091	0	0	0	0	0.363636	0	0	0	0	0.363636	0	0	0	0	0.727273	0	0	2	2
mir-605	0	0	0	0	0.363636	0	0	0	0	0.0909091	1	1	0	2	1	0	0	0	0	0.363636	0	0	1	1	1.18182	2	1	1	4	2.63636	0	0	0	0	0.363636	0	0	0	0	0.363636	0	0	0	0	0.727273	8	7	2	17
mir-610	0	0	1	1	2.45455	0	0	1	1	1.18182	0	0	3	3	1.54545	0	0	0	0	0.363636	0	0	1	1	1.18182	3	0	2	5	3.45455	0	0	0	0	0.363636	0	0	1	1	3.81818	0	0	0	0	0.727273	0	0	2	2
mir-6130	0	0	0	0	0.363636	0	0	0	0	0.0909091	0	0	1	1	0.363636	0	0	0	0	0.363636	0	0	0	0	0.0909091	0	0	0	0	0.0909091	0	0	0	0	0.363636	0	0	0	0	0.363636	0	0	0	0	0.727273	0	0	1	1
mir-6131	0	0	0	0	0.363636	0	0	0	0	0.0909091	0	0	0	0	0.0909091	0	0	0	0	0.363636	0	0	1	1	1.18182	0	0	0	0	0.0909091	0	0	0	0	0.363636	0	0	0	0	0.363636	0	0	0	0	0.727273	0	2	0	2
mir-616	0	0	0	0	0.363636	0	0	0	0	0.0909091	0	4	0	4	2.36364	0	0	0	0	0.363636	0	0	0	0	0.0909091	0	0	0	0	0.0909091	0	0	0	0	0.363636	0	0	0	0	0.363636	0	0	0	0	0.727273	0	0	0	0
mir-618	0	0	0	0	0.363636	1	0	0	1	1.27273	2	0	0	2	1	1	0	0	1	3.54545	0	0	0	0	0.0909091	0	0	0	0	0.0909091	1	0	0	1	4.63636	0	0	0	0	0.363636	0	0	0	0	0.727273	17	0	0	17
mir-619	0	0	0	0	0.363636	0	0	0	0	0.0909091	5	0	0	5	2.81818	0	0	0	0	0.363636	0	0	2	2	2.54545	4	0	2	6	4.18182	0	0	0	0	0.363636	1	0	0	1	3.81818	0	0	0	0	0.727273	9	0	14	23
mir-622	0	0	0	0	0.363636	0	0	0	0	0.0909091	0	0	2	2	1	0	0	0	0	0.363636	0	0	1	1	1.18182	0	0	0	0	0.0909091	0	0	0	0	0.363636	0	0	0	0	0.363636	0	0	0	0	0.727273	0	0	6	6
mir-625	0	143	14	157	415.636	1	816	42	859	918.182	2	1516	96	1614	1098.36	2	395	36	433	1098.36	0	1146	57	1203	1273.73	2	3168	149	3319	1597.09	1	162	12	175	771.636	1	602	26	629	2067.82	1	867	46	914	4088.45	13	8695	313	9021
mir-627	0	0	0	0	0.363636	1	0	0	1	1.27273	1	0	0	1	0.363636	0	0	0	0	0.363636	0	1	0	1	1.27273	0	1	0	1	0.636364	0	0	0	0	0.454545	0	0	0	0	0.363636	0	0	0	0	0.727273	1	4	1	6
mir-628	0	3	6	9	20.0909	0	2	24	26	32.3636	0	2	25	27	13.9091	0	0	5	5	15.3636	0	4	15	19	20.8182	0	14	20	34	20.0909	1	0	3	4	16.8182	0	0	8	8	26.4545	0	2	4	6	38.2727	2	10	28	40
mir-629	73	0	2	75	155.727	237	0	8	245	252.182	185	1	15	201	138.909	46	0	3	49	109.545	85	2	6	93	109.545	118	0	6	124	76.7273	24	0	0	24	90.3636	42	0	3	45	138.909	66	0	3	69	373.364	1467	2	32	1501
mir-636	0	0	0	0	0.363636	0	0	0	0	0.0909091	0	1	1	2	1	0	0	0	0	0.363636	0	1	0	1	1.27273	0	0	2	2	1.18182	0	0	0	0	0.454545	0	0	0	0	0.363636	0	0	0	0	0.727273	0	0	0	0
mir-641	0	0	1	1	2.45455	20	0	0	20	23.7273	21	0	1	22	12.0909	11	0	0	11	26.9091	11	0	1	12	13.2727	29	0	0	29	17.3636	2	0	0	2	9.09091	2	0	0	2	6.72727	10	0	0	10	64.7273	19	0	0	19
mir-642a	0	0	0	0	0.363636	0	0	0	0	0.0909091	0	2	0	2	1	0	0	0	0	0.363636	0	0	0	0	0.0909091	0	0	0	0	0.0909091	0	2	0	2	9.18182	0	0	0	0	0.363636	0	1	0	1	8.36364	0	7	0	7
mir-6500	0	0	0	0	0.363636	0	0	0	0	0.0909091	0	0	0	0	0.0909091	0	0	0	0	0.363636	0	0	0	0	0.0909091	0	1	0	1	0.636364	0	1	0	1	4.72727	0	0	0	0	0.363636	0	0	0	0	0.727273	0	0	0	0
mir-6501	0	0	0	0	0.363636	1	0	0	1	1.27273	0	0	0	0	0.0909091	0	0	0	0	0.363636	0	0	0	0	0.0909091	0	0	0	0	0.0909091	0	0	0	0	0.454545	0	0	0	0	0.363636	0	0	0	0	0.727273	0	1	3	4
mir-6502	0	0	0	0	0.363636	0	0	0	0	0.0909091	0	0	0	0	0.0909091	1	0	0	1	3.54545	0	0	0	0	0.0909091	0	0	0	0	0.0909091	0	0	0	0	0.454545	0	0	0	0	0.363636	0	0	0	0	0.727273	0	0	0	0
mir-6503	0	0	0	0	0.363636	0	0	0	0	0.0909091	0	0	2	2	1	0	0	0	0	0.363636	0	0	0	0	0.0909091	0	0	0	0	0.0909091	0	0	0	0	0.454545	0	0	0	0	0.454545	0	0	0	0	0.727273	0	0	0	0
mir-6505	0	0	0	0	0.363636	0	0	0	0	0.0909091	0	0	0	0	0.0909091	0	0	0	0	0.363636	0	0	0	0	0.0909091	0	2	0	2	1.27273	0	0	0	0	0.454545	0	0	0	0	0.454545	0	0	0	0	0.818182	0	7	0	7
mir-6508	0	0	0	0	0.363636	1	0	0	1	1.27273	0	0	0	0	0.0909091	0	0	0	0	0.363636	0	0	0	0	0.0909091	0	0	0	0	0.0909091	0	0	0	0	0.454545	0	0	0	0	0.454545	0	0	0	0	0.818182	0	1	0	1
mir-651	1	0	0	1	2.45455	1	0	0	1	1.27273	1	0	0	1	0.363636	1	0	0	1	3.63636	1	0	0	1	1.27273	13	0	0	13	8	0	0	0	0	0.454545	1	0	0	1	3.81818	0	0	0	0	0.818182	14	0	0	14
mir-6511a-1	0	2	0	2	4.18182	0	2	1	3	3.54545	0	11	1	12	6.45455	1	1	0	2	7.54545	0	4	1	5	6.09091	0	2	0	2	1.27273	0	0	0	0	0.454545	0	0	0	0	0.454545	0	0	0	0	0.818182	0	7	2	9
mir-6511a-2	0	2	0	2	4.27273	1	3	0	4	4.90909	0	11	0	11	6	0	0	0	0	0.363636	0	2	1	3	3.81818	0	4	0	4	2.63636	0	1	0	1	4.81818	0	0	0	0	0.454545	0	1	0	1	8.54545	0	8	0	8
mir-6511a-3	0	4	0	4	9.54545	0	5	1	6	6.54545	0	11	1	12	6.54545	0	1	0	1	3.72727	0	3	0	3	3.81818	0	3	0	3	1.72727	0	0	0	0	0.454545	0	0	0	0	0.454545	0	0	0	0	0.818182	0	8	2	10
mir-6511a-4	0	2	0	2	4.27273	0	3	0	3	3.54545	1	11	2	14	7.72727	0	0	0	0	0.363636	0	5	0	5	6.36364	0	3	1	4	2.63636	0	0	0	0	0.454545	0	0	0	0	0.454545	0	0	0	0	0.818182	0	11	1	12
mir-6511b-1	1	0	0	1	2.54545	1	2	0	3	3.54545	3	1	3	7	3.63636	0	0	0	0	0.363636	0	2	0	2	2.63636	0	1	2	3	1.81818	0	0	0	0	0.454545	0	0	0	0	0.454545	0	0	0	0	0.818182	0	8	8	16
mir-6511b-2	0	0	0	0	0.363636	0	0	0	0	0.181818	2	8	3	13	7.18182	0	0	0	0	0.363636	0	3	0	3	3.81818	0	4	1	5	3.45455	0	0	0	0	0.545455	0	1	0	1	3.90909	0	0	0	0	0.818182	1	7	6	14
mir-6513	0	0	0	0	0.363636	0	0	0	0	0.181818	1	2	3	6	3.27273	0	0	0	0	0.363636	0	0	0	0	0.0909091	0	0	0	0	0.0909091	0	0	0	0	0.545455	0	0	0	0	0.454545	0	0	0	0	0.818182	0	1	0	1
mir-6514	0	0	0	0	0.363636	0	0	0	0	0.181818	1	0	1	2	1	0	0	0	0	0.363636	0	1	2	3	3.90909	3	1	1	5	3.45455	0	0	0	0	0.545455	0	0	0	0	0.454545	0	0	0	0	0.818182	1	0	0	1
mir-6515	1	1	0	2	4.36364	2	1	0	3	3.63636	4	1	0	5	2.90909	0	0	0	0	0.363636	0	0	0	0	0.0909091	4	2	0	6	4.18182	1	1	0	2	9.27273	1	0	0	1	4.09091	0	1	0	1	8.72727	7	15	0	22
mir-6516	2	0	0	2	4.45455	0	0	0	0	0.181818	2	0	0	2	1	0	0	0	0	0.454545	0	0	0	0	0.0909091	0	0	0	0	0.0909091	0	0	1	1	4.90909	0	1	0	1	4.09091	0	0	0	0	0.818182	7	1	1	9
mir-652	0	7	0	7	15.5455	0	9	0	9	11.0909	1	88	5	94	62.5455	0	14	1	15	38.2727	0	17	1	18	19.3636	0	26	0	26	14.7273	0	71	0	71	269	0	6	0	6	22	0	7	0	7	45.9091	1	88	0	89
mir-654	9	6	0	15	34.9091	19	26	1	46	55.0909	108	43	3	154	93.2727	9	9	0	18	53.7273	15	10	0	25	29.6364	38	107	0	145	84.3636	5	2	0	7	22.8182	14	13	1	28	96.9091	0	1	0	1	8.81818	55	140	0	195
mir-656	0	0	0	0	0.363636	0	0	0	0	0.181818	0	2	0	2	1	0	2	0	2	7.72727	0	1	0	1	1.27273	0	10	0	10	6.45455	0	0	0	0	0.545455	0	0	0	0	0.454545	0	0	0	0	0.818182	0	19	0	19
mir-659	0	0	0	0	0.363636	0	0	1	1	1.27273	1	0	0	1	0.363636	0	0	0	0	0.454545	0	0	0	0	0.0909091	1	0	0	1	0.636364	0	0	0	0	0.545455	0	0	0	0	0.454545	0	0	0	0	0.909091	1	0	0	1
mir-660	3	0	0	3	6.72727	11	0	0	11	13.2727	15	0	0	15	8.54545	3	0	0	3	10.3636	7	0	0	7	9.09091	7	0	0	7	5.09091	5	0	0	5	19.5455	3	0	0	3	11.6364	1	0	0	1	9.09091	17	0	0	17
mir-663a	0	0	0	0	0.363636	0	0	0	0	0.181818	0	0	2	2	1	0	0	0	0	0.454545	0	0	0	0	0.0909091	0	0	0	0	0.0909091	0	0	0	0	0.545455	0	0	0	0	0.545455	0	0	0	0	0.909091	0	0	4	4
mir-664a	20	0	3	23	53.7273	21	1	3	25	31.1818	63	3	4	70	41.1818	12	2	1	15	39.2727	50	2	1	53	67.7273	58	1	9	68	37	11	5	2	18	67.7273	8	1	3	12	45.9091	7	0	1	8	53.7273	98	2	10	110
mir-664b	1	0	0	1	2.54545	1	0	0	1	1.27273	9	0	2	11	6	0	0	0	0	0.454545	4	0	0	4	5.36364	5	0	0	5	3.45455	2	0	0	2	9.36364	0	0	0	0	0.545455	1	0	0	1	9.18182	4	0	0	4
mir-665	0	0	0	0	0.363636	0	0	0	0	0.181818	0	1	0	1	0.363636	0	0	1	1	3.81818	0	0	0	0	0.0909091	0	0	0	0	0.0909091	0	0	0	0	0.545455	0	0	0	0	0.545455	0	0	0	0	0.909091	0	0	0	0
mir-668	0	0	0	0	0.363636	0	1	0	1	1.27273	0	3	0	3	1.54545	0	1	0	1	3.81818	0	1	0	1	1.27273	0	0	0	0	0.0909091	0	0	0	0	0.545455	0	0	0	0	0.545455	0	0	0	0	0.909091	0	2	0	2
mir-671	2	22	46	70	146	1	38	48	87	84.3636	10	55	161	226	155.727	2	22	32	56	128.273	3	75	81	159	161.727	1	94	59	154	86.9091	0	5	4	9	32.1818	0	13	12	25	84.3636	0	6	14	20	125.636	1	209	129	339
mir-6716	0	0	0	0	0.363636	0	0	0	0	0.181818	0	0	0	0	0.0909091	0	0	0	0	0.454545	0	0	0	0	0.0909091	0	0	1	1	0.636364	0	0	0	0	0.545455	0	0	0	0	0.545455	0	0	0	0	0.909091	0	0	0	0
mir-6721	1	0	0	1	2.54545	3	0	0	3	3.72727	25	0	3	28	14.4545	1	0	1	2	7.90909	2	0	1	3	4.09091	1	0	0	1	0.636364	1	0	1	2	9.45455	1	0	1	2	6.90909	2	0	1	3	20.8182	7	0	0	7
mir-6726	0	1	0	1	2.54545	0	0	0	0	0.181818	0	0	0	0	0.0909091	0	0	0	0	0.454545	0	0	0	0	0.0909091	1	2	0	3	1.90909	0	0	0	0	0.545455	0	0	0	0	0.545455	0	0	0	0	0.909091	0	2	0	2
mir-6727	1	0	0	1	2.54545	0	0	0	0	0.181818	1	0	0	1	0.363636	0	0	0	0	0.454545	0	0	0	0	0.0909091	1	0	0	1	0.636364	0	0	0	0	0.545455	0	0	0	0	0.545455	0	0	0	0	0.909091	3	0	0	3
mir-6728	0	1	0	1	2.54545	0	0	0	0	0.181818	0	1	0	1	0.363636	0	0	0	0	0.454545	0	1	0	1	1.27273	0	0	0	0	0.0909091	0	0	0	0	0.545455	0	0	0	0	0.545455	0	0	0	0	0.909091	0	0	0	0
mir-6729	0	0	0	0	0.363636	0	0	0	0	0.181818	0	1	0	1	0.363636	0	0	0	0	0.454545	0	0	0	0	0.0909091	0	0	0	0	0.0909091	0	0	0	0	0.545455	0	0	0	0	0.545455	0	0	0	0	0.909091	0	5	0	5
mir-6732	0	3	0	3	6.72727	0	0	0	0	0.181818	0	0	0	0	0.0909091	0	0	0	0	0.454545	0	0	0	0	0.0909091	0	0	0	0	0.0909091	0	0	0	0	0.545455	0	0	0	0	0.545455	0	0	0	0	0.909091	0	7	0	7
mir-6733	0	0	0	0	0.363636	0	0	0	0	0.181818	1	0	0	1	0.454545	0	0	0	0	0.454545	0	0	0	0	0.0909091	0	0	0	0	0.0909091	0	0	0	0	0.545455	0	0	0	0	0.545455	0	0	0	0	0.909091	2	0	0	2
mir-6734	0	0	0	0	0.363636	0	0	0	0	0.181818	6	0	0	6	3.27273	1	0	0	1	3.81818	1	0	0	1	1.27273	0	0	0	0	0.0909091	0	0	0	0	0.545455	0	0	0	0	0.545455	0	0	0	0	0.909091	2	0	0	2
mir-6735	2	0	1	3	6.90909	3	1	1	5	5.72727	18	2	1	21	11.2727	3	0	2	5	15.5455	1	0	0	1	1.27273	2	0	1	3	2	0	0	0	0	0.545455	1	0	0	1	4.09091	0	0	1	1	9.27273	1	1	6	8
mir-6736	2	0	0	2	4.45455	0	0	0	0	0.181818	2	0	2	4	2.36364	0	0	0	0	0.454545	0	0	0	0	0.0909091	0	3	0	3	2	0	0	0	0	0.545455	1	0	0	1	4.09091	0	0	0	0	0.909091	0	0	0	0
mir-6737	0	0	0	0	0.363636	0	0	0	0	0.181818	0	2	0	2	1	0	0	0	0	0.545455	0	1	0	1	1.27273	0	0	0	0	0.0909091	0	0	0	0	0.636364	0	0	0	0	0.545455	0	0	0	0	0.909091	0	0	0	0
mir-6738	0	0	0	0	0.363636	0	6	0	6	6.54545	0	3	0	3	1.54545	0	1	0	1	3.81818	0	0	0	0	0.0909091	0	2	0	2	1.27273	0	0	0	0	0.636364	0	0	0	0	0.545455	0	2	0	2	14.4545	0	3	0	3
mir-6741	6	10	0	16	39.2727	5	8	0	13	15.0909	37	3	0	40	21.2727	6	2	0	8	22	12	3	0	15	15.5455	7	22	0	29	17.6364	1	0	0	1	4.90909	1	2	0	3	12.0909	2	1	0	3	21.2727	7	65	0	72
mir-6743	0	0	0	0	0.363636	0	0	0	0	0.181818	0	0	0	0	0.0909091	0	0	0	0	0.545455	0	0	0	0	0.0909091	0	1	0	1	0.636364	0	0	0	0	0.636364	0	0	0	0	0.545455	0	0	0	0	0.909091	0	0	0	0
mir-6746	0	0	0	0	0.363636	0	0	0	0	0.181818	0	0	0	0	0.0909091	0	0	0	0	0.545455	0	0	0	0	0.0909091	0	1	0	1	0.636364	0	0	0	0	0.636364	0	0	0	0	0.545455	0	0	0	0	1	0	0	0	0
mir-6747	0	5	0	5	11.6364	0	7	0	7	8.27273	0	7	0	7	3.72727	0	1	0	1	3.90909	0	6	0	6	7.18182	0	16	0	16	9.81818	0	0	0	0	0.636364	0	0	0	0	0.545455	0	1	0	1	9.36364	0	33	0	33
mir-6748	0	0	0	0	0.363636	0	0	0	0	0.272727	1	0	0	1	0.454545	0	0	0	0	0.545455	0	0	0	0	0.0909091	0	0	0	0	0.0909091	0	0	0	0	0.636364	0	0	0	0	0.545455	0	0	0	0	1	0	0	0	0
mir-6749	0	0	0	0	0.363636	0	0	0	0	0.272727	0	0	0	0	0.0909091	0	0	0	0	0.545455	1	0	0	1	1.27273	0	1	0	1	0.727273	0	0	0	0	0.636364	0	0	0	0	0.636364	0	0	0	0	1	0	2	0	2
mir-675	0	0	0	0	0.363636	0	0	0	0	0.272727	5	0	0	5	2.90909	0	0	0	0	0.545455	0	0	0	0	0.0909091	0	0	0	0	0.0909091	0	0	0	0	0.636364	0	0	0	0	0.636364	0	0	0	0	1	0	0	0	0
mir-6750	0	0	0	0	0.363636	1	0	0	1	1.27273	0	0	0	0	0.0909091	0	0	0	0	0.545455	0	0	0	0	0.0909091	0	0	0	0	0.0909091	0	0	0	0	0.636364	0	0	0	0	0.636364	0	0	0	0	1	0	0	0	0
mir-6751	0	0	0	0	0.363636	0	0	0	0	0.272727	2	0	0	2	1	0	0	0	0	0.545455	0	0	0	0	0.0909091	0	0	0	0	0.0909091	0	0	0	0	0.636364	0	0	0	0	0.636364	0	0	0	0	1	0	0	0	0
mir-6752	0	0	0	0	0.363636	0	0	0	0	0.363636	0	1	0	1	0.454545	0	0	0	0	0.545455	0	0	0	0	0.0909091	0	2	0	2	1.27273	0	0	0	0	0.727273	0	0	0	0	0.636364	0	0	0	0	1	0	0	0	0
mir-6753	0	0	0	0	0.363636	0	0	0	0	0.363636	0	0	0	0	0.0909091	0	0	0	0	0.545455	0	0	0	0	0.0909091	0	0	0	0	0.0909091	0	0	0	0	0.727273	1	0	0	1	4.18182	0	0	0	0	1	0	3	1	4
mir-6754	0	0	0	0	0.363636	0	0	0	0	0.363636	1	0	0	1	0.454545	0	0	0	0	0.545455	0	0	0	0	0.0909091	0	1	0	1	0.727273	0	0	0	0	0.727273	0	0	1	1	4.18182	0	0	0	0	1	0	0	0	0
mir-6755	0	0	0	0	0.363636	0	0	0	0	0.363636	0	0	0	0	0.0909091	0	0	0	0	0.545455	0	0	0	0	0.0909091	0	0	0	0	0.0909091	0	0	0	0	0.727273	0	0	0	0	0.636364	0	0	0	0	1	1	0	0	1
mir-6756	0	0	0	0	0.363636	0	0	0	0	0.363636	0	0	0	0	0.0909091	0	0	0	0	0.545455	0	0	0	0	0.0909091	0	0	0	0	0.0909091	0	0	0	0	0.727273	0	0	0	0	0.636364	0	0	0	0	1	0	1	0	1
mir-6758	0	0	0	0	0.454545	0	0	0	0	0.363636	0	0	0	0	0.0909091	0	0	0	0	0.545455	0	0	0	0	0.0909091	0	2	0	2	1.27273	0	0	0	0	0.727273	0	0	0	0	0.636364	0	0	0	0	1	0	12	0	12
mir-6759	0	0	0	0	0.454545	2	0	0	2	2.54545	1	0	0	1	0.454545	0	0	0	0	0.545455	0	0	0	0	0.0909091	0	0	0	0	0.0909091	0	0	0	0	0.727273	0	0	0	0	0.636364	0	0	0	0	1	0	0	0	0
mir-676	0	0	0	0	0.454545	0	0	0	0	0.363636	0	0	0	0	0.0909091	0	0	0	0	0.545455	0	0	0	0	0.0909091	0	1	0	1	0.727273	0	0	0	0	0.727273	0	0	0	0	0.636364	0	0	0	0	1	0	0	0	0
mir-6762	0	0	0	0	0.454545	1	0	0	1	1.27273	0	0	0	0	0.0909091	0	0	0	0	0.545455	0	0	0	0	0.0909091	0	0	0	0	0.0909091	0	0	0	0	0.727273	0	0	0	0	0.727273	0	0	0	0	1	0	0	0	0
mir-6763	0	0	1	1	2.63636	0	0	2	2	2.54545	5	0	5	10	5.27273	0	0	0	0	0.545455	0	0	1	1	1.27273	1	0	0	1	0.727273	0	0	0	0	0.727273	0	0	0	0	0.727273	0	0	0	0	1	4	0	0	4
mir-6764	1	0	0	1	2.63636	1	0	0	1	1.27273	3	0	0	3	1.54545	1	0	0	1	4.09091	0	0	0	0	0.0909091	1	0	0	1	0.727273	0	0	0	0	0.727273	1	0	0	1	4.27273	0	0	0	0	1	0	0	0	0
mir-6765	0	0	0	0	0.454545	0	0	1	1	1.27273	0	0	0	0	0.0909091	0	0	0	0	0.636364	0	0	0	0	0.0909091	0	0	0	0	0.0909091	0	0	0	0	0.727273	0	0	1	1	4.27273	0	0	0	0	1	0	0	0	0
mir-6767	0	0	0	0	0.454545	3	0	0	3	3.81818	0	0	0	0	0.0909091	0	0	0	0	0.636364	0	0	0	0	0.0909091	0	0	0	0	0.0909091	0	0	0	0	0.727273	0	0	0	0	0.727273	0	0	0	0	1.09091	1	0	0	1
mir-6770-1	0	0	0	0	0.454545	0	0	0	0	0.363636	0	0	0	0	0.0909091	0	0	0	0	0.636364	0	0	0	0	0.181818	0	0	0	0	0.0909091	0	0	0	0	0.727273	0	0	0	0	0.727273	0	0	0	0	1.09091	0	0	0	0
mir-6770-2	0	0	0	0	0.454545	0	0	0	0	0.363636	0	0	0	0	0.0909091	0	0	0	0	0.636364	0	0	0	0	0.181818	0	0	0	0	0.0909091	0	0	0	0	0.727273	0	0	0	0	0.727273	0	0	0	0	1.09091	0	3	0	3
mir-6770-3	0	0	0	0	0.454545	0	0	0	0	0.363636	0	0	0	0	0.0909091	0	0	0	0	0.636364	0	0	1	1	1.27273	0	0	0	0	0.0909091	0	0	0	0	0.727273	0	0	0	0	0.727273	0	0	0	0	1.09091	0	1	0	1
mir-6772	0	1	2	3	7.09091	0	8	1	9	11.2727	0	9	1	10	5.36364	0	5	0	5	15.6364	0	1	0	1	1.27273	0	6	0	6	4.27273	0	0	0	0	0.818182	0	0	0	0	0.727273	0	1	0	1	9.45455	0	7	0	7
mir-6775	0	0	0	0	0.454545	0	0	0	0	0.363636	0	0	0	0	0.0909091	0	0	0	0	0.636364	0	3	0	3	4.09091	0	0	0	0	0.0909091	0	0	0	0	0.818182	0	0	0	0	0.727273	0	0	0	0	1.09091	0	0	0	0
mir-6776	0	0	0	0	0.454545	0	0	0	0	0.363636	0	0	0	0	0.0909091	0	0	0	0	0.636364	0	0	0	0	0.181818	0	0	0	0	0.0909091	0	0	0	0	0.818182	0	0	0	0	0.727273	0	0	0	0	1.09091	0	1	0	1
mir-6777	0	0	0	0	0.454545	0	1	1	2	2.54545	3	1	0	4	2.36364	0	0	0	0	0.636364	0	0	0	0	0.181818	0	0	0	0	0.0909091	0	0	0	0	0.818182	0	0	0	0	0.727273	0	0	0	0	1.09091	0	1	0	1
mir-6779	0	0	0	0	0.545455	0	0	0	0	0.363636	0	0	2	2	1	0	0	0	0	0.636364	0	0	0	0	0.181818	1	0	0	1	0.727273	0	0	0	0	0.818182	0	0	0	0	0.727273	0	0	0	0	1.09091	0	0	0	0
mir-6780a	1	0	0	1	2.63636	1	0	0	1	1.27273	0	0	1	1	0.454545	0	0	0	0	0.636364	0	0	0	0	0.181818	0	2	0	2	1.27273	0	0	0	0	0.818182	0	0	1	1	4.36364	0	0	0	0	1.18182	0	0	0	0
mir-6780b	0	0	0	0	0.545455	0	0	0	0	0.363636	1	0	0	1	0.454545	0	0	0	0	0.727273	0	0	0	0	0.181818	0	0	0	0	0.0909091	0	0	0	0	0.818182	0	0	0	0	0.727273	0	0	0	0	1.18182	1	0	0	1
mir-6781	0	0	0	0	0.545455	0	0	0	0	0.363636	0	0	1	1	0.454545	0	0	0	0	0.727273	0	0	0	0	0.181818	0	0	0	0	0.0909091	0	0	0	0	0.818182	0	0	0	0	0.727273	0	0	0	0	1.18182	0	0	0	0
mir-6783	0	0	0	0	0.545455	0	0	0	0	0.363636	0	2	3	5	2.90909	0	0	0	0	0.727273	0	0	0	0	0.181818	0	0	0	0	0.0909091	0	0	0	0	0.818182	0	0	0	0	0.727273	0	0	0	0	1.18182	0	0	0	0
mir-6784	0	0	0	0	0.545455	0	0	0	0	0.363636	0	0	1	1	0.454545	0	0	0	0	0.727273	0	0	0	0	0.181818	0	0	0	0	0.0909091	0	0	0	0	0.818182	0	0	0	0	0.727273	0	0	0	0	1.18182	0	0	0	0
mir-6786	0	0	0	0	0.545455	0	1	3	4	4.90909	0	1	1	2	1	0	0	0	0	0.727273	0	0	0	0	0.181818	0	0	6	6	4.27273	0	0	0	0	0.818182	0	1	0	1	4.45455	0	0	0	0	1.27273	0	0	4	4
mir-6787	0	1	0	1	2.63636	0	8	0	8	9.45455	1	0	0	1	0.454545	0	0	0	0	0.727273	1	4	0	5	6.36364	1	4	0	5	3.45455	0	0	0	0	0.818182	0	0	0	0	0.727273	0	0	0	0	1.27273	0	23	0	23
mir-6788	0	0	0	0	0.545455	0	0	0	0	0.363636	0	0	0	0	0.0909091	0	0	0	0	0.727273	0	0	0	0	0.181818	1	0	0	1	0.727273	0	0	0	0	0.909091	0	1	0	1	4.45455	0	0	0	0	1.27273	0	0	0	0
mir-6789	0	0	0	0	0.545455	0	0	0	0	0.363636	0	1	0	1	0.454545	0	0	0	0	0.727273	0	2	0	2	2.63636	0	1	0	1	0.727273	0	0	1	1	5.09091	0	0	0	0	0.818182	0	0	0	0	1.27273	0	2	0	2
mir-6791	0	0	0	0	0.545455	1	0	0	1	1.27273	0	1	11	12	6.54545	0	0	0	0	0.727273	1	0	1	2	2.63636	0	2	0	2	1.27273	0	0	0	0	0.909091	0	0	0	0	0.818182	0	0	0	0	1.27273	2	0	3	5
mir-6793	0	0	0	0	0.545455	0	0	0	0	0.363636	3	0	2	5	3	0	1	0	1	4.09091	0	0	0	0	0.181818	0	0	1	1	0.727273	0	0	0	0	0.909091	0	0	0	0	0.818182	0	0	0	0	1.27273	1	0	2	3
mir-6796	0	0	0	0	0.545455	0	0	0	0	0.363636	1	1	0	2	1	0	0	0	0	0.727273	0	0	0	0	0.181818	0	0	0	0	0.0909091	0	0	0	0	0.909091	0	0	0	0	0.818182	0	0	0	0	1.27273	0	0	0	0
mir-6797	0	0	0	0	0.545455	0	0	0	0	0.363636	0	1	0	1	0.454545	0	0	0	0	0.727273	0	1	0	1	1.27273	0	0	0	0	0.0909091	0	0	0	0	0.909091	0	0	0	0	0.818182	0	0	0	0	1.27273	0	0	0	0
mir-6798	0	0	0	0	0.545455	0	0	0	0	0.363636	0	0	0	0	0.0909091	0	0	0	0	0.727273	0	0	0	0	0.181818	0	2	0	2	1.27273	0	0	0	0	0.909091	0	0	0	0	0.818182	0	0	0	0	1.27273	0	1	0	1
mir-6801	0	0	0	0	0.545455	0	0	0	0	0.363636	0	0	0	0	0.0909091	0	0	0	0	0.727273	0	0	0	0	0.181818	1	0	0	1	0.727273	0	0	0	0	0.909091	0	0	0	0	0.818182	0	0	0	0	1.27273	0	0	0	0
mir-6802	1	0	0	1	2.63636	1	0	0	1	1.36364	7	3	0	10	5.36364	0	0	1	1	4.09091	0	0	0	0	0.181818	0	4	0	4	2.63636	0	0	0	0	0.909091	0	0	0	0	0.818182	0	0	0	0	1.27273	1	4	2	7
mir-6803	0	3	0	3	7.18182	0	2	0	2	2.54545	0	7	0	7	3.81818	0	0	0	0	0.727273	0	0	0	0	0.181818	0	4	0	4	2.63636	0	0	0	0	0.909091	0	0	0	0	0.818182	0	0	0	0	1.27273	0	11	0	11
mir-6804	0	0	0	0	0.545455	0	0	0	0	0.363636	0	1	2	3	1.63636	0	0	0	0	0.727273	0	0	0	0	0.181818	0	0	0	0	0.0909091	0	0	0	0	0.909091	0	0	0	0	0.818182	0	0	0	0	1.27273	0	0	0	0
mir-6805	0	0	0	0	0.545455	1	0	0	1	1.36364	1	0	0	1	0.545455	0	0	0	0	0.727273	0	0	0	0	0.272727	0	0	0	0	0.0909091	0	0	0	0	0.909091	0	0	0	0	0.818182	0	0	0	0	1.27273	0	0	0	0
mir-6806	0	1	0	1	2.63636	0	0	0	0	0.363636	0	0	0	0	0.0909091	0	0	0	0	0.818182	0	0	0	0	0.272727	0	0	0	0	0.0909091	0	0	0	0	0.909091	0	0	0	0	0.818182	0	0	0	0	1.36364	0	0	0	0
mir-6807	0	0	0	0	0.545455	1	0	1	2	2.63636	0	0	0	0	0.0909091	0	0	0	0	0.818182	0	0	0	0	0.272727	0	0	0	0	0.0909091	0	0	0	0	0.909091	0	0	0	0	0.909091	0	0	0	0	1.36364	3	0	0	3
mir-6808	0	0	0	0	0.545455	0	0	0	0	0.363636	0	0	0	0	0.0909091	0	0	0	0	0.818182	0	0	0	0	0.272727	0	0	0	0	0.0909091	0	0	0	0	0.909091	0	0	0	0	0.909091	0	0	0	0	1.36364	0	1	0	1
mir-6809	0	0	0	0	0.636364	1	1	0	2	2.63636	0	1	0	1	0.545455	0	0	0	0	0.818182	0	1	0	1	1.36364	1	2	0	3	2	0	0	0	0	0.909091	0	0	0	0	0.909091	0	0	0	0	1.36364	3	0	0	3
mir-6810	1	2	3	6	13.9091	1	6	1	8	9.54545	3	5	7	15	8.72727	0	0	0	0	0.818182	0	5	0	5	6.36364	0	0	0	0	0.0909091	0	0	1	1	5.18182	0	0	2	2	7.09091	0	0	0	0	1.36364	0	1	2	3
mir-6812	0	2	0	2	4.45455	0	0	0	0	0.363636	0	2	0	2	1.09091	0	0	0	0	0.818182	0	0	0	0	0.363636	0	0	0	0	0.0909091	0	0	0	0	1	0	0	0	0	0.909091	0	0	0	0	1.36364	0	5	0	5
mir-6813	0	0	0	0	0.636364	1	0	0	1	1.36364	6	1	0	7	3.81818	2	0	0	2	8	1	0	0	1	1.36364	2	1	0	3	2	4	0	0	4	17.3636	0	0	0	0	0.909091	0	0	0	0	1.36364	5	0	0	5
mir-6815	0	0	0	0	0.636364	0	0	0	0	0.363636	1	0	3	4	2.45455	0	0	0	0	0.818182	0	0	0	0	0.363636	0	0	0	0	0.0909091	0	0	0	0	1	0	0	0	0	0.909091	0	0	0	0	1.36364	0	0	0	0
mir-6816	0	0	0	0	0.636364	0	0	0	0	0.363636	0	0	0	0	0.0909091	0	0	0	0	0.818182	0	0	1	1	1.36364	0	0	0	0	0.0909091	0	0	1	1	5.27273	0	0	0	0	0.909091	0	0	0	0	1.36364	0	0	0	0
mir-6818	0	0	0	0	0.636364	0	1	0	1	1.36364	0	2	0	2	1.09091	0	1	0	1	4.09091	0	1	0	1	1.36364	0	1	0	1	0.727273	0	0	0	0	1	0	0	0	0	0.909091	0	0	0	0	1.45455	0	0	0	0
mir-6819	0	3	0	3	7.27273	0	0	0	0	0.363636	1	1	0	2	1.09091	1	2	0	3	10.4545	1	0	0	1	1.36364	0	3	0	3	2	0	0	0	0	1	1	0	0	1	4.45455	0	0	0	0	1.45455	0	2	0	2
mir-6820	0	0	0	0	0.636364	0	0	0	0	0.363636	0	2	0	2	1.09091	0	0	0	0	0.818182	0	0	1	1	1.36364	0	0	0	0	0.0909091	0	0	0	0	1	0	0	0	0	0.909091	0	0	0	0	1.54545	0	0	0	0
mir-6821	0	0	0	0	0.636364	0	0	1	1	1.36364	0	0	0	0	0.0909091	0	0	0	0	0.818182	0	0	0	0	0.363636	0	0	1	1	0.727273	0	0	0	0	1	0	0	0	0	0.909091	0	0	0	0	1.54545	0	0	2	2
mir-6824	0	0	0	0	0.636364	0	0	0	0	0.363636	0	1	0	1	0.545455	0	0	0	0	0.818182	0	0	0	0	0.363636	0	0	0	0	0.0909091	0	0	0	0	1	0	0	0	0	0.909091	0	0	0	0	1.54545	0	0	0	0
mir-6825	0	0	0	0	0.636364	0	0	0	0	0.363636	0	0	0	0	0.0909091	0	0	0	0	0.818182	0	0	0	0	0.363636	0	0	1	1	0.727273	0	0	0	0	1	0	0	0	0	0.909091	0	0	0	0	1.54545	0	0	0	0
mir-6826	1	1	0	2	4.54545	0	0	0	0	0.363636	1	0	0	1	0.545455	0	0	0	0	0.909091	0	0	0	0	0.363636	1	0	0	1	0.727273	0	0	0	0	1	0	0	0	0	0.909091	0	0	0	0	1.54545	0	0	0	0
mir-6827	1	0	0	1	2.63636	0	0	0	0	0.363636	0	0	0	0	0.0909091	0	0	0	0	0.909091	0	0	0	0	0.363636	0	0	0	0	0.0909091	0	0	0	0	1	0	0	0	0	0.909091	0	0	0	0	1.54545	0	2	0	2
mir-6829	0	0	0	0	0.636364	0	0	0	0	0.363636	1	0	0	1	0.545455	0	0	0	0	0.909091	0	0	0	0	0.363636	0	0	0	0	0.0909091	0	0	0	0	1	0	0	0	0	0.909091	0	0	0	0	1.54545	0	0	0	0
mir-6832	1	0	0	1	2.63636	0	0	0	0	0.363636	0	0	0	0	0.0909091	0	0	1	1	4.18182	0	0	0	0	0.363636	0	0	0	0	0.0909091	0	0	0	0	1	0	0	0	0	1	0	0	0	0	1.54545	0	0	0	0
mir-6833	0	0	0	0	0.727273	0	0	0	0	0.363636	0	0	0	0	0.0909091	0	0	0	0	0.909091	0	0	0	0	0.363636	0	0	0	0	0.0909091	0	0	0	0	1	0	0	0	0	1	0	0	0	0	1.54545	0	1	0	1
mir-6837	0	0	0	0	0.727273	0	2	0	2	2.63636	0	0	3	3	1.63636	0	0	0	0	0.909091	0	3	2	5	6.45455	0	3	0	3	2	0	0	0	0	1	0	0	0	0	1	0	0	0	0	1.63636	6	11	0	17
mir-6838	0	0	0	0	0.727273	0	0	0	0	0.363636	0	0	0	0	0.0909091	0	0	0	0	0.909091	0	0	0	0	0.363636	0	0	0	0	0.0909091	0	0	0	0	1	0	0	0	0	1	0	0	0	0	1.63636	1	0	0	1
mir-6841	0	0	0	0	0.727273	0	0	0	0	0.363636	1	0	0	1	0.545455	0	0	0	0	0.909091	0	0	0	0	0.363636	0	0	0	0	0.0909091	0	0	0	0	1	0	0	0	0	1	0	0	0	0	1.63636	0	0	0	0
mir-6842	0	13	0	13	29.6364	1	27	0	28	34.5455	5	58	0	63	35.6364	0	15	0	15	41.1818	0	34	0	34	38.2727	2	41	0	43	23.7273	0	20	0	20	73.6364	1	10	0	11	38.2727	0	3	0	3	21.7273	1	29	0	30
mir-6843	0	0	0	0	0.727273	0	2	0	2	2.63636	0	1	1	2	1.09091	0	0	0	0	0.909091	0	1	0	1	1.36364	0	6	0	6	4.36364	0	0	0	0	1	0	0	0	0	1	0	0	0	0	1.72727	0	6	0	6
mir-6847	0	0	0	0	0.727273	2	0	0	2	2.63636	1	0	0	1	0.545455	0	0	0	0	0.909091	1	0	1	2	2.63636	0	0	0	0	0.0909091	0	0	0	0	1	0	0	0	0	1	0	0	0	0	1.72727	0	0	0	0
mir-6850	0	0	0	0	0.727273	5	0	0	5	5.72727	7	0	0	7	3.81818	0	0	0	0	0.909091	3	0	1	4	5.36364	2	0	0	2	1.27273	0	0	0	0	1.09091	0	0	0	0	1	0	0	0	0	1.72727	4	0	0	4
mir-6851	0	0	0	0	0.727273	0	0	0	0	0.363636	1	0	0	1	0.545455	0	0	0	0	0.909091	0	0	0	0	0.363636	0	0	0	0	0.0909091	0	0	0	0	1.09091	0	0	0	0	1	0	0	0	0	1.81818	0	0	0	0
mir-6852	7	0	2	9	20.3636	6	0	2	8	9.63636	50	0	21	71	44.7273	14	1	2	17	48.1818	12	0	0	12	13.4545	24	0	11	35	20.8182	28	0	2	30	106.909	3	0	0	3	12.0909	5	0	4	9	58	47	0	5	52
mir-6855	0	0	1	1	2.81818	1	0	0	1	1.36364	3	1	0	4	2.45455	0	0	1	1	4.18182	0	1	0	1	1.36364	1	0	0	1	0.727273	0	0	0	0	1.09091	1	1	0	2	7.18182	0	0	0	0	1.90909	1	3	0	4
mir-6856	0	0	0	0	0.727273	0	0	0	0	0.363636	0	0	0	0	0.0909091	0	0	0	0	0.909091	0	0	0	0	0.363636	0	1	0	1	0.727273	0	0	0	0	1.09091	0	0	0	0	1	0	0	0	0	2	0	0	0	0
mir-6857	0	0	0	0	0.727273	0	0	0	0	0.363636	0	0	1	1	0.545455	0	0	0	0	0.909091	0	0	0	0	0.363636	0	0	0	0	0.0909091	0	0	0	0	1.09091	0	0	0	0	1	0	0	0	0	2	0	0	0	0
mir-6859-1	0	0	0	0	0.727273	0	1	0	1	1.36364	0	0	0	0	0.0909091	0	0	0	0	0.909091	0	0	0	0	0.363636	0	0	0	0	0.0909091	0	0	0	0	1.09091	0	0	0	0	1	0	0	0	0	2	0	0	0	0
mir-6859-2	1	0	0	1	2.90909	0	0	0	0	0.363636	0	1	0	1	0.545455	0	0	0	0	0.909091	1	0	0	1	1.36364	0	0	0	0	0.0909091	0	0	0	0	1.09091	0	0	0	0	1	0	0	0	0	2	1	0	0	1
mir-6859-3	0	0	0	0	0.727273	0	0	0	0	0.363636	1	0	0	1	0.545455	0	0	0	0	1	0	0	0	0	0.363636	0	0	0	0	0.0909091	0	0	0	0	1.09091	0	0	0	0	1	0	0	0	0	2	0	0	0	0
mir-6859-4	0	0	0	0	0.727273	0	0	0	0	0.363636	1	0	0	1	0.545455	0	0	0	0	1	1	0	0	1	1.45455	0	0	0	0	0.0909091	0	0	0	0	1.18182	0	0	0	0	1	0	0	0	0	2	0	0	0	0
mir-6861	0	0	0	0	0.727273	0	0	0	0	0.363636	2	0	0	2	1.09091	0	0	0	0	1	0	0	1	1	1.45455	0	0	0	0	0.0909091	0	0	0	0	1.18182	0	0	0	0	1	0	0	0	0	2	0	0	0	0
mir-6862-1	0	0	0	0	0.727273	0	0	0	0	0.363636	2	0	1	3	1.63636	0	0	0	0	1	0	0	0	0	0.363636	1	1	0	2	1.27273	0	0	0	0	1.18182	0	0	0	0	1	2	0	0	2	14.6364	4	0	0	4
mir-6862-2	0	0	0	0	0.727273	1	0	1	2	2.63636	4	0	2	6	3.36364	0	0	0	0	1	0	0	0	0	0.363636	1	1	0	2	1.27273	0	0	0	0	1.18182	0	0	0	0	1	1	0	0	1	9.54545	4	0	0	4
mir-6864	0	0	0	0	0.818182	0	0	0	0	0.363636	1	0	0	1	0.545455	0	0	0	0	1	0	0	0	0	0.363636	0	0	0	0	0.0909091	0	0	0	0	1.18182	0	0	0	0	1.09091	0	0	0	0	2	0	0	0	0
mir-6865	0	0	0	0	0.818182	0	0	0	0	0.363636	0	0	0	0	0.0909091	0	0	0	0	1	0	0	0	0	0.363636	0	0	0	0	0.0909091	0	0	0	0	1.27273	1	0	0	1	4.54545	0	0	0	0	2	0	0	0	0
mir-6866	1	0	0	1	2.90909	0	0	0	0	0.363636	0	0	0	0	0.0909091	0	0	0	0	1	2	0	0	2	2.63636	4	0	0	4	2.63636	0	0	0	0	1.27273	2	0	0	2	7.27273	0	0	0	0	2.18182	4	0	0	4
mir-6868	0	1	0	1	2.90909	0	3	0	3	3.81818	0	0	0	0	0.0909091	0	1	0	1	4.27273	0	1	0	1	1.54545	0	0	0	0	0.0909091	0	0	0	0	1.27273	0	0	0	0	1.09091	0	0	0	0	2.18182	0	0	0	0
mir-6873	1	0	1	2	4.63636	0	1	0	1	1.36364	0	7	0	7	3.81818	0	0	0	0	1	0	1	0	1	1.54545	0	0	1	1	0.818182	0	0	0	0	1.27273	0	1	0	1	4.63636	0	0	0	0	2.27273	0	16	0	16
mir-6875	0	0	0	0	0.818182	0	0	0	0	0.363636	1	0	0	1	0.545455	0	0	0	0	1	0	0	0	0	0.363636	0	0	0	0	0.0909091	0	0	0	0	1.27273	0	0	0	0	1.09091	0	0	0	0	2.27273	0	0	0	0
mir-6877	0	0	0	0	0.818182	2	0	1	3	3.81818	32	0	1	33	17.3636	5	0	0	5	16.3636	3	0	0	3	4.09091	9	0	1	10	6.54545	2	0	0	2	9.54545	2	0	0	2	7.36364	1	0	0	1	9.63636	49	0	1	50
mir-6879	0	0	0	0	0.818182	0	0	0	0	0.363636	0	1	0	1	0.545455	0	0	0	0	1	0	0	0	0	0.363636	0	0	0	0	0.0909091	0	0	0	0	1.27273	0	0	0	0	1.09091	0	0	0	0	2.27273	0	1	0	1
mir-6880	0	1	0	1	3	0	0	0	0	0.363636	0	0	0	0	0.0909091	0	0	0	0	1	0	0	0	0	0.363636	0	0	0	0	0.0909091	0	0	0	0	1.27273	0	0	0	0	1.09091	0	0	0	0	2.27273	0	9	0	9
mir-6881	0	0	0	0	0.818182	0	0	0	0	0.363636	0	0	3	3	1.72727	0	0	0	0	1	0	0	0	0	0.363636	0	0	0	0	0.0909091	0	0	0	0	1.27273	0	0	0	0	1.09091	0	0	0	0	2.36364	0	0	2	2
mir-6882	0	0	0	0	0.818182	0	0	0	0	0.363636	0	0	3	3	1.72727	0	0	1	1	4.27273	0	0	1	1	1.54545	0	0	0	0	0.0909091	0	0	0	0	1.27273	0	0	0	0	1.09091	0	0	0	0	2.36364	2	0	0	2
mir-6883	0	1	0	1	3	0	1	0	1	1.36364	0	0	0	0	0.0909091	0	0	0	0	1	0	0	0	0	0.363636	0	1	0	1	0.818182	0	0	0	0	1.27273	0	0	0	0	1.09091	0	0	0	0	2.36364	0	0	0	0
mir-6884	0	0	0	0	0.818182	1	0	0	1	1.45455	1	0	1	2	1.09091	0	0	0	0	1	0	0	0	0	0.363636	0	0	0	0	0.0909091	0	0	0	0	1.27273	1	0	0	1	4.72727	1	0	0	1	9.81818	0	1	0	1
mir-6886	0	0	0	0	0.818182	0	0	0	0	0.363636	0	0	0	0	0.0909091	0	0	0	0	1	0	0	0	0	0.363636	0	0	0	0	0.181818	0	0	0	0	1.27273	0	0	0	0	1.18182	0	0	0	0	2.36364	0	2	1	3
mir-6889	0	0	0	0	0.818182	0	1	0	1	1.45455	3	2	0	5	3	1	0	0	1	4.36364	0	0	0	0	0.363636	0	0	0	0	0.181818	0	0	0	0	1.27273	0	0	0	0	1.18182	0	0	0	0	2.36364	0	1	0	1
mir-6891	0	0	0	0	0.818182	0	0	0	0	0.454545	2	0	8	10	5.45455	0	0	1	1	4.45455	0	0	0	0	0.363636	0	0	1	1	0.818182	1	0	0	1	5.36364	0	0	0	0	1.18182	0	0	2	2	14.7273	2	0	0	2
mir-6892	0	0	0	0	0.818182	0	0	0	0	0.454545	0	0	1	1	0.545455	0	0	0	0	1	0	0	0	0	0.363636	0	0	0	0	0.181818	0	0	1	1	5.36364	0	0	0	0	1.18182	0	0	0	0	2.36364	0	0	0	0
mir-6894	0	2	0	2	4.72727	0	0	0	0	0.454545	1	0	0	1	0.545455	0	0	0	0	1	0	0	0	0	0.363636	0	3	0	3	2	0	0	0	0	1.27273	0	0	0	0	1.18182	0	0	0	0	2.45455	0	3	0	3
mir-6895	0	0	0	0	0.909091	0	0	0	0	0.454545	0	0	0	0	0.0909091	0	0	0	0	1.09091	0	0	0	0	0.363636	0	1	0	1	0.818182	0	0	0	0	1.36364	0	0	0	0	1.27273	0	0	0	0	2.45455	0	0	0	0
mir-708	0	0	0	0	0.909091	0	0	0	0	0.454545	0	0	1	1	0.545455	0	0	0	0	1.09091	0	0	0	0	0.363636	0	5	0	5	3.54545	0	0	0	0	1.36364	0	0	0	0	1.27273	0	0	0	0	2.45455	2	11	0	13
mir-7-1	33	0	0	33	88.5455	106	0	0	106	112.818	20	1	0	21	11.4545	21	3	0	24	66.0909	46	1	1	48	60.2727	68	0	4	72	39.2727	8	0	0	8	25.2727	23	1	0	24	71.3636	17	0	0	17	106.909	533	5	13	551
mir-7108	0	0	0	0	0.909091	0	0	0	0	0.454545	0	0	0	0	0.0909091	0	0	0	0	1.09091	0	0	0	0	0.363636	0	0	0	0	0.181818	0	0	0	0	1.36364	0	0	0	0	1.27273	0	0	0	0	2.54545	0	0	1	1
mir-7109	0	0	0	0	0.909091	0	1	0	1	1.54545	0	2	0	2	1.09091	0	0	0	0	1.09091	0	2	0	2	2.63636	0	0	0	0	0.181818	0	0	0	0	1.36364	0	0	0	0	1.27273	0	0	0	0	2.54545	0	4	0	4
mir-7110	0	5	12	17	42.6364	0	2	0	2	2.63636	3	4	0	7	3.90909	0	2	0	2	8.18182	0	19	0	19	21.2727	0	13	2	15	8.72727	0	1	0	1	5.45455	0	0	0	0	1.27273	0	0	0	0	2.54545	0	30	43	73
mir-7111	0	0	0	0	0.909091	0	0	0	0	0.454545	1	0	0	1	0.636364	0	0	0	0	1.09091	0	0	0	0	0.363636	0	1	0	1	0.818182	0	0	0	0	1.36364	0	0	0	0	1.27273	0	0	0	0	2.54545	0	1	0	1
mir-7113	0	0	0	0	0.909091	0	0	0	0	0.454545	0	0	2	2	1.18182	0	0	0	0	1.09091	0	0	0	0	0.363636	0	0	0	0	0.181818	0	0	0	0	1.36364	0	0	0	0	1.27273	0	0	0	0	2.54545	0	0	1	1
mir-7151	0	0	0	0	0.909091	0	0	0	0	0.454545	0	3	0	3	1.72727	0	0	0	0	1.09091	0	1	0	1	1.54545	0	0	0	0	0.181818	0	0	0	0	1.36364	0	0	0	0	1.27273	0	0	0	0	2.54545	0	0	0	0
mir-7-2	31	0	0	31	71.3636	107	0	1	108	116	17	0	0	17	9.63636	17	0	0	17	49.7273	38	0	0	38	44.7273	64	0	2	66	34.5455	7	0	0	7	23.2727	23	0	1	24	73.6364	16	0	0	16	91.7273	524	0	15	539
mir-7-3	31	0	0	31	73.6364	104	0	0	104	106.909	21	0	0	21	11.5455	19	0	1	20	60.2727	46	0	0	46	55.0909	61	0	1	62	34	11	0	0	11	45.9091	23	0	0	23	69.8182	16	0	0	16	93.2727	535	0	10	545
mir-744	738	0	35	773	1548.18	760	0	57	817	831.636	2036	1	135	2172	1311.18	1083	1	50	1134	2882.73	856	1	40	897	886.727	2601	4	81	2686	1098.36	469	0	31	500	2564.64	489	0	18	507	1548.18	237	0	20	257	1205.64	2815	5	72	2892
mir-758	0	2	0	2	4.81818	0	2	0	2	2.63636	0	9	0	9	4.63636	0	0	0	0	1.09091	0	1	0	1	1.54545	0	5	0	5	3.54545	0	0	0	0	1.36364	0	0	0	0	1.27273	0	0	0	0	2.63636	0	11	0	11
mir-760	0	7	41	48	125.636	0	5	62	67	71.3636	0	15	364	379	236.727	0	6	48	54	118.818	0	5	56	61	71.3636	0	13	91	104	60.2727	0	5	32	37	150.909	0	4	26	30	109.545	0	2	34	36	185	0	29	315	344
mir-766	2	0	0	2	4.90909	11	3	4	18	21.7273	21	10	17	48	25.2727	3	10	1	14	34.5455	1	4	1	6	7.27273	6	12	4	22	12.7273	3	4	2	9	32.3636	4	1	2	7	24.2727	4	1	2	7	46.8182	8	10	2	20
mir-769	3	0	0	3	7.36364	6	0	3	9	11.2727	16	3	15	34	18.4545	7	0	3	10	25.7273	11	0	0	11	12.0909	16	0	3	19	11.0909	4	0	4	8	25.7273	4	0	0	4	17.3636	0	0	0	0	2.63636	23	0	3	26
mir-770	0	0	1	1	3.09091	0	0	0	0	0.454545	0	0	0	0	0.0909091	0	0	0	0	1.18182	0	0	0	0	0.363636	0	0	0	0	0.181818	0	0	0	0	1.36364	0	0	0	0	1.27273	0	0	0	0	2.63636	0	0	1	1
mir-7703	0	0	0	0	0.909091	0	0	0	0	0.454545	0	1	0	1	0.636364	0	0	0	0	1.18182	0	0	0	0	0.363636	0	0	0	0	0.181818	0	0	0	0	1.45455	0	0	0	0	1.27273	0	0	0	0	2.63636	0	0	0	0
mir-7704	0	0	0	0	0.909091	0	0	0	0	0.454545	0	0	0	0	0.0909091	0	0	0	0	1.18182	0	0	0	0	0.363636	2	0	0	2	1.27273	0	0	0	0	1.45455	0	0	0	0	1.27273	0	0	0	0	2.63636	3	0	0	3
mir-7705	0	0	0	0	0.909091	0	0	0	0	0.545455	0	0	0	0	0.0909091	0	0	0	0	1.18182	0	0	0	0	0.363636	0	0	0	0	0.181818	0	0	0	0	1.54545	0	0	0	0	1.27273	0	0	0	0	2.63636	3	0	0	3
mir-7706	0	4	0	4	9.63636	0	9	0	9	11.4545	0	14	0	14	7.90909	0	4	0	4	12.8182	0	8	0	8	9.90909	0	10	0	10	6.54545	0	1	0	1	5.45455	0	2	0	2	7.54545	0	3	0	3	22	0	27	0	27
mir-7846	0	0	1	1	3.09091	0	0	0	0	0.545455	0	0	0	0	0.0909091	0	0	0	0	1.18182	0	0	0	0	0.363636	0	0	0	0	0.181818	0	0	1	1	5.72727	0	0	0	0	1.27273	0	0	0	0	2.63636	0	0	0	0
mir-7847	0	0	0	0	0.909091	0	0	0	0	0.545455	0	0	1	1	0.636364	0	0	0	0	1.27273	0	0	0	0	0.363636	0	0	0	0	0.181818	0	0	0	0	1.54545	0	0	0	0	1.36364	0	0	0	0	2.63636	0	0	0	0
mir-7848	0	3	0	3	7.54545	0	1	0	1	1.54545	0	1	0	1	0.636364	0	0	0	0	1.27273	0	2	0	2	2.63636	0	3	0	3	2	0	0	0	0	1.54545	0	0	0	0	1.36364	0	0	0	0	2.81818	0	5	0	5
mir-7849	0	0	0	0	0.909091	0	1	1	2	2.81818	0	2	8	10	5.45455	0	0	3	3	10.6364	0	0	6	6	7.36364	0	1	2	3	2	0	0	4	4	17.6364	0	0	2	2	7.72727	0	1	1	2	14.9091	0	6	3	9
mir-7851	0	0	0	0	0.909091	0	0	0	0	0.545455	0	0	1	1	0.636364	0	0	0	0	1.27273	0	0	0	0	0.363636	0	0	0	0	0.181818	0	0	0	0	1.54545	0	0	0	0	1.36364	0	0	1	1	9.90909	0	0	11	11
mir-7854	0	1	1	2	4.90909	0	1	1	2	2.90909	0	3	16	19	10.6364	0	1	0	1	4.45455	0	0	1	1	1.54545	0	2	3	5	3.54545	0	0	1	1	5.72727	0	1	1	2	7.90909	0	0	2	2	15.0909	0	4	5	9
mir-7856	0	0	0	0	0.909091	1	0	0	1	1.54545	1	0	0	1	0.636364	0	0	0	0	1.27273	0	0	0	0	0.363636	1	0	0	1	0.818182	0	0	0	0	1.54545	1	0	0	1	4.81818	0	0	0	0	2.90909	1	0	0	1
mir-7975	0	0	0	0	0.909091	0	0	0	0	0.545455	0	0	0	0	0.0909091	0	0	0	0	1.27273	0	0	0	0	0.363636	0	0	0	0	0.181818	0	0	0	0	1.54545	0	0	0	0	1.36364	0	0	0	0	2.90909	0	0	2	2
mir-7976	0	0	0	0	1	0	0	0	0	0.545455	0	0	0	0	0.0909091	0	0	0	0	1.27273	0	0	0	0	0.363636	1	0	0	1	0.818182	0	0	0	0	1.54545	0	0	0	0	1.36364	0	0	0	0	2.90909	1	0	2	3
mir-7977	0	0	0	0	1	0	0	0	0	0.545455	0	0	0	0	0.0909091	0	0	0	0	1.27273	0	0	0	0	0.363636	1	0	0	1	0.818182	0	0	0	0	1.54545	0	0	0	0	1.36364	0	0	0	0	3	6	0	0	6
mir-8061	0	0	1	1	3.09091	0	0	0	0	0.545455	0	0	0	0	0.0909091	0	0	0	0	1.27273	0	0	0	0	0.363636	0	0	0	0	0.181818	0	0	0	0	1.54545	0	0	0	0	1.36364	0	0	0	0	3	0	0	0	0
mir-8072	0	0	0	0	1	0	0	0	0	0.545455	0	0	0	0	0.0909091	0	0	1	1	4.45455	0	0	0	0	0.363636	1	0	0	1	0.818182	0	0	0	0	1.63636	0	0	0	0	1.36364	0	0	0	0	3.09091	0	0	4	4
mir-8086	0	0	0	0	1	0	0	0	0	0.545455	0	0	2	2	1.18182	0	0	1	1	4.54545	0	0	3	3	4.09091	0	0	2	2	1.27273	0	0	0	0	1.63636	0	0	0	0	1.36364	0	0	0	0	3.09091	0	0	10	10
mir-8485	0	0	0	0	1	0	0	0	0	0.545455	0	0	23	23	12.6364	0	0	0	0	1.27273	0	0	0	0	0.363636	0	0	3	3	2.18182	0	0	0	0	1.63636	0	0	0	0	1.45455	0	0	1	1	10.0909	0	2	3	5
mir-873	0	0	0	0	1	0	0	0	0	0.545455	1	0	0	1	0.636364	0	0	0	0	1.27273	0	0	0	0	0.363636	0	0	0	0	0.181818	1	2	0	3	13	0	0	0	0	1.45455	0	0	0	0	3.09091	0	0	0	0
mir-874	0	1	0	1	3.18182	0	0	1	1	1.54545	0	14	48	62	34.9091	0	3	1	4	13	0	1	6	7	9.18182	0	2	3	5	3.54545	0	1	2	3	13.2727	0	0	2	2	8	0	0	0	0	3.18182	0	5	2	7
mir-877	0	9	5	14	32.9091	1	6	16	23	28.9091	5	7	104	116	73.6364	0	1	8	9	23.3636	2	15	9	26	31.1818	3	34	8	45	25.7273	1	0	11	12	48.1818	0	1	4	5	20.3636	0	0	4	4	26.9091	0	17	33	50
mir-885	2	0	0	2	5.09091	1	0	0	1	1.54545	20	2	0	22	12.0909	0	0	0	0	1.27273	42	2	0	44	48.1818	9	0	0	9	6.09091	1	0	0	1	5.72727	0	0	0	0	1.54545	0	0	0	0	3.18182	86	3	0	89
mir-888	0	0	0	0	1	1	0	0	1	1.54545	0	0	0	0	0.0909091	0	0	0	0	1.27273	0	0	0	0	0.363636	0	0	0	0	0.181818	0	0	0	0	1.72727	0	0	0	0	1.54545	0	0	0	0	3.27273	0	0	0	0
mir-889	0	3	0	3	7.72727	0	11	0	11	13.4545	0	4	0	4	2.45455	0	0	0	0	1.27273	0	5	1	6	7.54545	0	41	2	43	24.2727	0	0	0	0	1.72727	0	2	0	2	8.18182	0	1	0	1	10.3636	0	46	2	48
mir-891a	0	0	0	0	1	0	0	0	0	0.545455	0	0	0	0	0.0909091	0	0	0	0	1.27273	0	0	0	0	0.363636	1	0	0	1	0.818182	0	0	0	0	1.72727	0	0	0	0	1.54545	0	0	0	0	3.27273	0	0	0	0
mir-9-1	0	2	0	2	5.18182	1	1	0	2	2.90909	0	3	0	3	1.81818	0	0	0	0	1.36364	1	0	0	1	1.54545	1	2	0	3	2.18182	0	0	0	0	1.81818	0	0	0	0	1.54545	0	0	0	0	3.36364	10	33	0	43
mir-9-2	0	0	0	0	1	0	1	0	1	1.54545	0	2	0	2	1.18182	0	0	0	0	1.36364	0	1	0	1	1.54545	1	4	0	5	3.54545	0	0	0	0	1.90909	0	0	0	0	1.54545	0	0	0	0	3.45455	11	33	0	44
mir-92a-1	0	4041	144	4185	9806.64	2	10874	303	11179	9806.64	10	7796	460	8266	9017.55	0	2592	114	2706	7736.45	1	7836	207	8044	9806.64	1	17741	343	18085	9806.64	0	413	17	430	1713.82	0	1827	64	1891	5612.27	2	2162	71	2235	14878.8	9	49658	413	50080
mir-92a-2	0	3852	132	3984	6783.55	0	10183	267	10450	8740.45	0	6940	331	7271	7736.45	0	2324	90	2414	6444.64	0	7217	193	7410	8740.45	0	16982	300	17282	9017.55	0	349	15	364	1548.18	0	1680	54	1734	5008.09	0	2019	70	2089	12847.2	0	48764	423	49187
mir-92b	1	137	2	140	373.364	3	160	0	163	170.364	8	176	11	195	125.636	0	69	1	70	146	1	240	3	244	252.182	3	476	4	483	269	0	21	2	23	86.9091	1	26	0	27	90.3636	1	52	1	54	269	20	2653	26	2699
mir-93	82	0	0	82	176.455	151	4	4	159	167.182	405	18	17	440	252.182	163	5	1	169	360.909	196	3	3	202	194.273	235	5	3	243	131	127	2	1	130	543	55	4	0	59	170.364	39	1	2	42	203.636	278	7	7	292
mir-9-3	0	0	0	0	1	2	1	0	3	3.81818	0	2	0	2	1.18182	0	0	0	0	1.36364	1	0	0	1	1.54545	1	4	0	5	3.63636	0	0	0	0	2	0	0	0	0	1.54545	0	1	0	1	10.4545	11	30	0	41
mir-933	0	0	0	0	1	0	0	0	0	0.545455	0	1	0	1	0.636364	0	0	0	0	1.36364	0	1	0	1	1.63636	0	0	0	0	0.181818	0	0	0	0	2	0	0	0	0	1.54545	0	0	0	0	3.45455	0	2	0	2
mir-937	0	0	0	0	1	0	1	0	1	1.54545	0	0	1	1	0.636364	0	1	0	1	4.63636	0	0	0	0	0.363636	0	1	0	1	0.818182	0	0	0	0	2	0	0	0	0	1.54545	0	0	0	0	3.45455	0	2	5	7
mir-939	5	0	0	5	12.0909	32	1	0	33	39.2727	45	0	0	45	24.2727	3	0	0	3	10.8182	21	0	0	21	23.6364	8	0	0	8	5.45455	10	0	0	10	37	5	0	0	5	20.8182	6	0	0	6	39.2727	10	0	0	10
mir-940	0	0	0	0	1	0	0	0	0	0.545455	0	1	0	1	0.636364	0	0	0	0	1.36364	0	0	0	0	0.363636	0	0	0	0	0.181818	0	0	0	0	2	0	0	0	0	1.54545	0	0	0	0	3.45455	0	0	0	0
mir-941-1	0	5	1	6	14.1818	0	6	0	6	6.72727	0	51	0	51	26.9091	0	2	0	2	8.27273	0	22	0	22	24.9091	0	22	1	23	13.4545	0	9	0	9	32.9091	0	2	0	2	8.27273	0	2	0	2	15.3636	0	97	2	99
mir-941-2	0	7	0	7	15.6364	0	7	0	7	8.36364	0	52	0	52	28.0909	0	2	0	2	8.36364	0	21	0	21	23.7273	0	22	0	22	12.8182	0	8	0	8	26.0909	0	2	0	2	8.36364	0	2	0	2	15.5455	0	99	2	101
mir-941-3	0	6	1	7	16.3636	0	7	0	7	8.54545	0	52	0	52	28.9091	0	3	0	3	11	0	18	0	18	19.5455	0	22	0	22	13	0	8	0	8	26.4545	0	3	0	3	12.3636	0	3	0	3	22.8182	0	97	1	98
mir-941-4	0	7	1	8	18.4545	0	7	1	8	9.81818	0	49	1	50	26.4545	0	1	0	1	4.72727	0	22	0	22	25.2727	0	23	0	23	13.7273	0	13	0	13	52.8182	0	3	0	3	12.6364	0	3	0	3	23.2727	0	97	3	100
mir-941-5	0	9	1	10	24.2727	0	8	0	8	9.90909	0	48	0	48	25.7273	0	3	0	3	11.0909	0	23	0	23	26.4545	0	20	0	20	11.6364	0	8	0	8	26.9091	0	3	0	3	12.7273	0	2	0	2	15.6364	0	95	2	97
mir-942	3	1	1	5	12.0909	5	0	1	6	6.72727	3	0	12	15	8.81818	2	0	0	2	8.54545	3	2	3	8	10.0909	3	4	2	9	6.09091	1	0	0	1	5.81818	4	0	0	4	17.6364	0	1	2	3	23.3636	8	8	15	31
mir-943	0	0	0	0	1	0	2	0	2	2.90909	0	0	0	0	0.0909091	0	0	0	0	1.36364	0	2	0	2	2.63636	0	1	0	1	0.818182	0	0	0	0	2	0	0	0	0	1.63636	0	0	0	0	3.45455	0	0	0	0
mir-95	0	0	0	0	1	0	1	0	1	1.54545	0	0	0	0	0.0909091	0	0	0	0	1.36364	0	2	0	2	2.81818	0	2	0	2	1.27273	0	0	0	0	2	0	0	0	0	1.63636	0	0	0	0	3.54545	0	5	0	5
mir-96	1	0	0	1	3.18182	5	0	0	5	5.72727	0	0	0	0	0.0909091	0	0	0	0	1.36364	1	0	0	1	1.63636	0	0	0	0	0.272727	0	0	0	0	2	0	0	0	0	1.63636	0	0	0	0	3.54545	1	0	0	1
mir-98	87	1	0	88	196.545	193	0	1	194	203.636	75	0	0	75	48.1818	29	1	0	30	71.3636	119	2	0	121	138.909	335	6	0	341	176.455	17	2	0	19	69.8182	46	2	0	48	148.273	17	0	0	17	109.545	683	20	0	703
mir-9901	0	0	0	0	1	0	0	0	0	0.545455	1	0	1	2	1.18182	0	0	0	0	1.36364	0	0	1	1	1.63636	0	0	0	0	0.272727	0	0	0	0	2	0	0	0	0	1.72727	0	0	0	0	3.54545	7	0	1	8
mir-9903	0	0	0	0	1	0	0	0	0	0.545455	0	0	0	0	0.0909091	0	0	0	0	1.45455	0	0	0	0	0.363636	0	0	0	0	0.272727	0	0	0	0	2	0	0	0	0	1.72727	0	0	0	0	3.54545	0	1	5	6
mir-9985	0	0	0	0	1	0	0	0	0	0.545455	0	0	0	0	0.0909091	0	0	0	0	1.45455	0	0	0	0	0.363636	0	0	0	0	0.272727	1	0	0	1	5.81818	0	0	0	0	1.72727	0	0	0	0	3.54545	0	0	0	0
mir-99a	236	0	0	236	577	463	0	0	463	494	771	1	2	774	543	223	0	0	223	537.727	1216	0	2	1218	1365.27	1900	0	0	1900	886.727	127	0	0	127	494	184	0	0	184	644.273	73	0	0	73	406.818	2818	0	2	2820
mir-99b	106	2	0	108	236.727	274	4	4	282	311.818	269	9	9	287	196.545	227	10	4	241	577	294	8	4	306	360.909	1816	26	4	1846	831.636	105	2	2	109	380.636	73	2	1	76	227.545	69	2	2	73	415.636	2990	23	3	3016
[truncated: 2 more columns]

## Sheet: 工作表3
case	sex		< 3M	3-6M	> 1y	mutation type	PD	best response	TKI	T	N	M
3	1	59	v			L858R	persistent malignant pleural effusion, change to chemotherapy	primary PD	Erlotinib	3	3	1b
4	2	75		v		19 deletion	tumo enlarge with LAP,lung meta, at 6 month	SD	Erlotinib	4	3	1a
5	1	82		v		L858R	chest wall	SD	afatinib	3	2	1a
15	1	56	v			L858R	intestine metastasis progrssion- C/T- PD	primary PD	Erlotinib	4	3	1b
16	1	53	v			L858R	tumo enlarge, mutiple metastasis	primary PD	afatinib	4	3	1b
6	2	53			v	L858R	lung, LAP	SD	Gefitinib	3	2	1a
7	1	58			v	L858R ->T790M	lung, brain	PR	Erlotinib	1	3	1b
8	1	80			v	19 deletion	liver	PR	Gefitinib	4	3	1b
10	1	64			v	19 deletion	brain	PR	Erlotinib	4	3	1b
12	2	73			v	L858R	adrenal gland, pleurae	PR	Erlotinib	4	3	1b
