# Supplementary material for: Extracellular Vesicle miR-200c Enhances Gefitinib Sensitivity in Heterogeneous EGFR-Mutant NSCLC
Source: Biomedicines. 2021 Feb 28;9(3):243. doi: 10.3390/biomedicines9030243 (PMC7997352; doi:10.3390/biomedicines9030243)
Supplement: Supplementary file 1 [file biomedicines-09-00243-s001.zip › supplement data-approval/2. mice-tumor size.xlsx]

## Sheet: 工作表1
	C			mean	SD	G			mean	SD	EXO			mean	SD	G+exo			mean	SD
1	112.351	126.8	119.92	119.69	7.22689	122.205	137.226	128	129.144	7.57537	193.738	162.268	122.113	159.373	35.9003	135.27	190.242	131.424	152.312	32.9045
4	188.912	258.867	181.414	209.731	42.7179	187.751	216.09	239.149	214.33	25.7437	266.56	285.119	254.065	268.582	15.6254	185.973	278.93	206.356	223.753	48.8593
7	292.481	320.284	306.74	306.502	13.9029	403.365	387.788	463.845	418.333	40.1771	523.273	508.917	452.401	494.864	37.4678	310.622	352.881	256.155	306.552	48.4912
11	462.531	800.381	728.619	663.844	177.996	560.588	634.056	615.722	603.456	38.2392	989.385	820.105	749.045	852.845	123.47	484.712	577.433	481.749	514.631	54.4082
14	843.422	1192.38	1016.35	1017.38	174.48	1062.38	1245.78	1293.73	1200.63	122.103	1614.33	1111.18	1463.27	1396.26	258.182	769.369	728.49	648.02	715.293	61.7416
18	1249.7	1566.93	1689.98	1502.2	227.167	1594.89	1643.65	1864.12	1700.89	143.452	2411.91	1439.44	2213.29	2021.55	513.803	1511.79	1293.06	1083.45	1296.1	214.189
21	1993.23	2289.61	2202.15	2161.67	152.284	2676.58	1976.57	2599.27	2417.47	383.784	2380.83	1852.14	2528	2253.66	355.422	1685.32	1623.12	1676.25	1661.56	33.6021
25	2915.78	2697.1	2834.28	2815.72	110.515	3525.16	2657.51	3845.23	3342.64	614.536	2337.1	2698.22	2909.97	2648.43	289.664	1915.32	1931.72	1889.99	1912.35	21.0252
