# Supplementary material for: Extracellular Vesicle miR-200c Enhances Gefitinib Sensitivity in Heterogeneous EGFR-Mutant NSCLC
Source: Biomedicines. 2021 Feb 28;9(3):243. doi: 10.3390/biomedicines9030243 (PMC7997352; doi:10.3390/biomedicines9030243)
Supplement: Supplementary file 1 [file biomedicines-09-00243-s001.zip › supplement data-approval/5. tumor real-time-PCR.xlsx]

## Sheet: 工作表1
specimen	pathology ID	mutation CT	control CT	ΔCT	result
tissue	829015000539	29.24	31.19	1.95	Detected; p.L858R (CTG>CGG)					10
tissue	829015K00335	28.46	30.67	2.21	Exon 19 Deletion
pleural effusion	829016013939	NA*			Detected; p.L858R (CTG>CGG)
tissue	829017P00957	29.69	28	-1.69	Detected; p.L858R (CTG>CGG)
tissue	829017P01138	30.87	33.11	2.24	Detected; p.L858R (CTG>CGG)
tissue	829018P01330	34.27	30.49	-3.78	Detected; p.L858R (CTG>CGG)
tissue	829016011867	32.92	30.71	-2.21	Detected; p.L858R (CTG>CGG)
tissue	829016013593	33.46	31.61	-1.85	Exon 19 Deletion
tissue	829016013596	30.3	32.14	1.84	Exon 19 Deletion
pleural effusion	829016K00318	NA*			Detected; p.L858R (CTG>CGG)
* Pleural effusion were used RNA-sequence and PNA-sequencing to detect EGFR mutation.
therascreen® EGFR RGQ PCR Kit to calculate a ΔCT value for each mutation reaction, the following equation was used: [mutation CT] – [control CT] = ΔCT.
					ΔΔCt	fold change	PFS
829015000539	survival<6m	29.24	31.19	-1.95	-4.3325	20.1471	66
829015K00335	survival<6m	28.46	30.67	-2.21	-4.5925	24.1257	167
829017P01138	survival<6m	30.87	33.11	-2.24	-4.6225	24.6327	29
829016013596	survival>12M	30.3	32.14	-1.84	-4.2225	18.6681	377
		29.8767
829017P00957	survival<6m	29.69	28	1.69	-0.6925	1.61608	59
829018P01330	survival>12M	34.27	30.49	3.78	1.3975	0.379586	629
829016011867	survival>12M	32.92	30.71	2.21	-0.1725	1.12701	712
829016013593	survival>12M	33.46	31.61	1.85	-0.5325	1.44643	491
		32.585		2.3825
