# Supplementary material for: Extracellular Vesicle miR-200c Enhances Gefitinib Sensitivity in Heterogeneous EGFR-Mutant NSCLC
Source: Biomedicines. 2021 Feb 28;9(3):243. doi: 10.3390/biomedicines9030243 (PMC7997352; doi:10.3390/biomedicines9030243)
Supplement: Supplementary file 1 [file biomedicines-09-00243-s001.zip › supplement data-approval/3. miRNA profile in PC9 EVs compared with CL1-5 EVs.xlsx]

## Sheet: Original data
mature_miRNA	20170605C01_02_control_raw_count(CL1-5_mi)	20170605C01_01_test_raw_count(PC9_mi)	20170605C01_02_control_cpm(CL1-5_mi)	20170605C01_01_test_cpm(PC9_mi)	logFC	logCPM	PValue	FDR
hsa-miR-200a-5p	0	721	0	2983.91	12.3789	10.5583	3.13205e-12	2.02643e-09
hsa-miR-200a-3p	0	335	0	1386.42	11.2734	9.46898	3.46658e-10	8.15592e-08
hsa-miR-429	0	224	0	927.041	10.693	8.90265	3.92952e-09	6.77974e-07
hsa-miR-200c-3p	5	8782	24.4441	36345	10.5054	14.1517	6.00137e-16	1.55316e-12
hsa-miR-200b-5p	0	181	0	749.082	10.3857	8.60495	1.37411e-08	1.7781e-06
hsa-miR-135b-5p	0	125	0	517.322	9.85217	8.09256	1.22897e-07	1.13592e-05
hsa-miR-200b-3p	5	3319	24.4441	13735.9	9.10161	12.7516	2.56183e-13	3.315e-10
hsa-miR-1269b	0	60	0	248.315	8.79496	7.10029	7.72941e-06	0.000512915
hsa-miR-205-5p	12	5003	58.6659	20705.3	8.44959	13.344	6.44612e-13	5.56085e-10
hsa-miR-31-5p	0	46	0	190.374	8.41262	6.75163	2.84133e-05	0.00163408
hsa-miR-181a-3p	0	33	0	136.573	7.93512	6.32651	0.000147483	0.0077895
hsa-miR-934	0	25	0	103.464	7.53647	5.98241	0.00059992	0.0267688
hsa-miR-1293	0	21	0	86.9101	7.28641	5.77264	0.00139115	0.0590215
hsa-miR-141-3p	0	21	0	86.9101	7.28641	5.77264	0.00139115	0.0590215
hsa-miR-6741-5p	0	13	0	53.8015	6.60021	5.22671	0.00856416	0.277051
hsa-miR-504-5p	0	12	0	49.6629	6.48597	5.14077	0.0116671	0.347063
hsa-miR-31-3p	0	11	0	45.5243	6.3619	5.04923	0.0161545	0.428488
hsa-miR-1287-5p	0	10	0	41.3858	6.22615	4.95132	0.0227751	0.543974
hsa-miR-135b-3p	0	10	0	41.3858	6.22615	4.95132	0.0227751	0.543974
hsa-miR-141-5p	0	10	0	41.3858	6.22615	4.95132	0.0227751	0.543974
hsa-miR-3144-3p	0	9	0	37.2472	6.07629	4.84609	0.0327643	0.730982
hsa-miR-1255a	0	7	0	28.97	5.71981	4.60865	0.0482191	0.945386
hsa-miR-1266-5p	0	7	0	28.97	5.71981	4.60865	0.0482191	0.945386
hsa-miR-3128	0	6	0	24.8315	5.50198	4.47304	0.0728207	1
hsa-miR-516b-5p	0	6	0	24.8315	5.50198	4.47304	0.0728207	1
hsa-miR-551a	0	6	0	24.8315	5.50198	4.47304	0.0728207	1
hsa-miR-1228-5p	0	5	0	20.6929	5.2453	4.32301	0.113277	1
hsa-miR-1910-5p	0	5	0	20.6929	5.2453	4.32301	0.113277	1
hsa-miR-3661	0	5	0	20.6929	5.2453	4.32301	0.113277	1
hsa-miR-3929	0	5	0	20.6929	5.2453	4.32301	0.113277	1
hsa-miR-4667-5p	0	5	0	20.6929	5.2453	4.32301	0.113277	1
hsa-miR-7976	0	5	0	20.6929	5.2453	4.32301	0.113277	1
hsa-miR-873-3p	0	5	0	20.6929	5.2453	4.32301	0.113277	1
hsa-miR-1226-3p	0	4	0	16.5543	4.93285	4.15513	0.182348	1
hsa-miR-1294	0	4	0	16.5543	4.93285	4.15513	0.182348	1
hsa-miR-1910-3p	0	4	0	16.5543	4.93285	4.15513	0.182348	1
hsa-miR-3614-5p	0	4	0	16.5543	4.93285	4.15513	0.182348	1
hsa-miR-372-3p	0	4	0	16.5543	4.93285	4.15513	0.182348	1
hsa-miR-448	0	4	0	16.5543	4.93285	4.15513	0.182348	1
hsa-miR-5001-5p	0	4	0	16.5543	4.93285	4.15513	0.182348	1
hsa-miR-5008-3p	0	4	0	16.5543	4.93285	4.15513	0.182348	1
hsa-miR-5196-3p	0	4	0	16.5543	4.93285	4.15513	0.182348	1
hsa-miR-628-5p	0	4	0	16.5543	4.93285	4.15513	0.182348	1
hsa-miR-6511b-3p	0	4	0	16.5543	4.93285	4.15513	0.182348	1
hsa-miR-6745	0	4	0	16.5543	4.93285	4.15513	0.182348	1
hsa-miR-30c-2-3p	1	39	4.88883	161.404	4.89351	6.57401	0.000396951	0.0190242
hsa-miR-181b-5p	14	390	68.4436	1614.04	4.54836	9.742	6.45392e-06	0.000439546
hsa-miR-145-5p	0	3	0	12.4157	4.53347	3.96463	0.305556	1
hsa-miR-147b	0	3	0	12.4157	4.53347	3.96463	0.305556	1
hsa-miR-151b	0	3	0	12.4157	4.53347	3.96463	0.305556	1
hsa-miR-183-3p	0	3	0	12.4157	4.53347	3.96463	0.305556	1
hsa-miR-214-3p	0	3	0	12.4157	4.53347	3.96463	0.305556	1
hsa-miR-369-3p	0	3	0	12.4157	4.53347	3.96463	0.305556	1
hsa-miR-6727-5p	0	3	0	12.4157	4.53347	3.96463	0.305556	1
hsa-miR-6860	0	3	0	12.4157	4.53347	3.96463	0.305556	1
hsa-miR-181a-5p	22	594	107.554	2458.31	4.50737	10.3423	5.69932e-06	0.000409718
hsa-miR-196b-5p	7	168	34.2218	695.281	4.32234	8.56603	4.65145e-05	0.00250791
hsa-miR-505-5p	1	26	4.88883	107.603	4.31104	6.08001	0.00252567	0.094731
hsa-miR-30a-3p	63	1431	307.996	5922.3	4.26269	11.6122	9.67692e-06	0.000626097
hsa-miR-218-5p	17	352	83.1101	1456.78	4.12248	9.61615	3.46979e-05	0.0019106
hsa-miR-4473	1	21	4.88883	86.9101	4.00469	5.83171	0.00663559	0.228972
hsa-miR-1228-3p	0	2	0	8.27715	3.97932	3.74447	0.537037	1
hsa-miR-1234-3p	0	2	0	8.27715	3.97932	3.74447	0.537037	1
hsa-miR-125b-2-3p	0	2	0	8.27715	3.97932	3.74447	0.537037	1
hsa-miR-129-1-3p	0	2	0	8.27715	3.97932	3.74447	0.537037	1
hsa-miR-133b	0	2	0	8.27715	3.97932	3.74447	0.537037	1
hsa-miR-182-3p	0	2	0	8.27715	3.97932	3.74447	0.537037	1
hsa-miR-1909-3p	0	2	0	8.27715	3.97932	3.74447	0.537037	1
hsa-miR-190b	0	2	0	8.27715	3.97932	3.74447	0.537037	1
hsa-miR-194-3p	0	2	0	8.27715	3.97932	3.74447	0.537037	1
hsa-miR-2278	0	2	0	8.27715	3.97932	3.74447	0.537037	1
hsa-miR-29a-5p	0	2	0	8.27715	3.97932	3.74447	0.537037	1
hsa-miR-3115	0	2	0	8.27715	3.97932	3.74447	0.537037	1
hsa-miR-3129-3p	0	2	0	8.27715	3.97932	3.74447	0.537037	1
hsa-miR-3143	0	2	0	8.27715	3.97932	3.74447	0.537037	1
hsa-miR-3161	0	2	0	8.27715	3.97932	3.74447	0.537037	1
hsa-miR-3664-3p	0	2	0	8.27715	3.97932	3.74447	0.537037	1
hsa-miR-3677-3p	0	2	0	8.27715	3.97932	3.74447	0.537037	1
hsa-miR-3679-5p	0	2	0	8.27715	3.97932	3.74447	0.537037	1
hsa-miR-3691-3p	0	2	0	8.27715	3.97932	3.74447	0.537037	1
hsa-miR-3935	0	2	0	8.27715	3.97932	3.74447	0.537037	1
hsa-miR-4466	0	2	0	8.27715	3.97932	3.74447	0.537037	1
hsa-miR-4644	0	2	0	8.27715	3.97932	3.74447	0.537037	1
hsa-miR-4659a-5p	0	2	0	8.27715	3.97932	3.74447	0.537037	1
hsa-miR-4660	0	2	0	8.27715	3.97932	3.74447	0.537037	1
hsa-miR-4671-5p	0	2	0	8.27715	3.97932	3.74447	0.537037	1
hsa-miR-4676-3p	0	2	0	8.27715	3.97932	3.74447	0.537037	1
hsa-miR-4700-5p	0	2	0	8.27715	3.97932	3.74447	0.537037	1
hsa-miR-4709-5p	0	2	0	8.27715	3.97932	3.74447	0.537037	1
hsa-miR-4733-3p	0	2	0	8.27715	3.97932	3.74447	0.537037	1
hsa-miR-4747-5p	0	2	0	8.27715	3.97932	3.74447	0.537037	1
hsa-miR-4750-5p	0	2	0	8.27715	3.97932	3.74447	0.537037	1
hsa-miR-503-3p	0	2	0	8.27715	3.97932	3.74447	0.537037	1
hsa-miR-509-5p	0	2	0	8.27715	3.97932	3.74447	0.537037	1
hsa-miR-5094	0	2	0	8.27715	3.97932	3.74447	0.537037	1
hsa-miR-522-3p	0	2	0	8.27715	3.97932	3.74447	0.537037	1
hsa-miR-548ao-3p	0	2	0	8.27715	3.97932	3.74447	0.537037	1
hsa-miR-548d-5p	0	2	0	8.27715	3.97932	3.74447	0.537037	1
hsa-miR-549a	0	2	0	8.27715	3.97932	3.74447	0.537037	1
hsa-miR-627-3p	0	2	0	8.27715	3.97932	3.74447	0.537037	1
hsa-miR-6505-5p	0	2	0	8.27715	3.97932	3.74447	0.537037	1
hsa-miR-6516-5p	0	2	0	8.27715	3.97932	3.74447	0.537037	1
hsa-miR-653-5p	0	2	0	8.27715	3.97932	3.74447	0.537037	1
hsa-miR-664b-3p	0	2	0	8.27715	3.97932	3.74447	0.537037	1
hsa-miR-6734-3p	0	2	0	8.27715	3.97932	3.74447	0.537037	1
hsa-miR-6747-3p	0	2	0	8.27715	3.97932	3.74447	0.537037	1
hsa-miR-6777-5p	0	2	0	8.27715	3.97932	3.74447	0.537037	1
hsa-miR-6792-5p	0	2	0	8.27715	3.97932	3.74447	0.537037	1
hsa-miR-6800-3p	0	2	0	8.27715	3.97932	3.74447	0.537037	1
hsa-miR-6810-5p	0	2	0	8.27715	3.97932	3.74447	0.537037	1
hsa-miR-6814-3p	0	2	0	8.27715	3.97932	3.74447	0.537037	1
hsa-miR-6850-3p	0	2	0	8.27715	3.97932	3.74447	0.537037	1
hsa-miR-7108-5p	0	2	0	8.27715	3.97932	3.74447	0.537037	1
hsa-miR-98-3p	0	2	0	8.27715	3.97932	3.74447	0.537037	1
hsa-miR-148b-5p	1	19	4.88883	78.6329	3.86128	5.71865	0.00820351	0.275723
hsa-miR-629-3p	1	18	4.88883	74.4944	3.78384	5.65851	0.010216	0.31475
hsa-miR-6510-3p	1	16	4.88883	66.2172	3.61526	5.52991	0.0162256	0.428488
hsa-miR-365a-5p	24	326	117.332	1349.18	3.51714	9.54635	0.000229078	0.0116246
hsa-miR-2682-5p	5	68	24.4441	281.423	3.49535	7.3721	0.00164821	0.0677076
hsa-miR-335-3p	57	683	278.663	2826.65	3.33989	10.6141	0.000316261	0.0154431
hsa-miR-34b-3p	2	22	9.77766	91.0487	3.14754	5.93987	0.0151503	0.426185
hsa-let-7c-5p	11	112	53.7771	463.521	3.09436	8.08669	0.00183137	0.071812
hsa-miR-1237-3p	0	1	0	4.13858	3.06801	3.48377	1	1
hsa-miR-1254	0	1	0	4.13858	3.06801	3.48377	1	1
hsa-miR-1273g-3p	0	1	0	4.13858	3.06801	3.48377	1	1
hsa-miR-1284	0	1	0	4.13858	3.06801	3.48377	1	1
hsa-miR-149-3p	0	1	0	4.13858	3.06801	3.48377	1	1
hsa-miR-150-5p	0	1	0	4.13858	3.06801	3.48377	1	1
hsa-miR-1911-3p	0	1	0	4.13858	3.06801	3.48377	1	1
hsa-miR-19b-1-5p	0	1	0	4.13858	3.06801	3.48377	1	1
hsa-miR-204-5p	0	1	0	4.13858	3.06801	3.48377	1	1
hsa-miR-3074-5p	0	1	0	4.13858	3.06801	3.48377	1	1
hsa-miR-3125	0	1	0	4.13858	3.06801	3.48377	1	1
hsa-miR-3130-3p	0	1	0	4.13858	3.06801	3.48377	1	1
hsa-miR-3146	0	1	0	4.13858	3.06801	3.48377	1	1
hsa-miR-3149	0	1	0	4.13858	3.06801	3.48377	1	1
hsa-miR-3175	0	1	0	4.13858	3.06801	3.48377	1	1
hsa-miR-33a-5p	0	1	0	4.13858	3.06801	3.48377	1	1
hsa-miR-3591-5p	0	1	0	4.13858	3.06801	3.48377	1	1
hsa-miR-3688-3p	0	1	0	4.13858	3.06801	3.48377	1	1
hsa-miR-371a-5p	0	1	0	4.13858	3.06801	3.48377	1	1
hsa-miR-3936	0	1	0	4.13858	3.06801	3.48377	1	1
hsa-miR-3960	0	1	0	4.13858	3.06801	3.48377	1	1
hsa-miR-422a	0	1	0	4.13858	3.06801	3.48377	1	1
hsa-miR-4254	0	1	0	4.13858	3.06801	3.48377	1	1
hsa-miR-4422	0	1	0	4.13858	3.06801	3.48377	1	1
hsa-miR-4449	0	1	0	4.13858	3.06801	3.48377	1	1
hsa-miR-4461	0	1	0	4.13858	3.06801	3.48377	1	1
hsa-miR-4638-5p	0	1	0	4.13858	3.06801	3.48377	1	1
hsa-miR-4640-3p	0	1	0	4.13858	3.06801	3.48377	1	1
hsa-miR-4654	0	1	0	4.13858	3.06801	3.48377	1	1
hsa-miR-4677-3p	0	1	0	4.13858	3.06801	3.48377	1	1
hsa-miR-4695-3p	0	1	0	4.13858	3.06801	3.48377	1	1
hsa-miR-4724-5p	0	1	0	4.13858	3.06801	3.48377	1	1
hsa-miR-4725-3p	0	1	0	4.13858	3.06801	3.48377	1	1
hsa-miR-4753-5p	0	1	0	4.13858	3.06801	3.48377	1	1
hsa-miR-488-3p	0	1	0	4.13858	3.06801	3.48377	1	1
hsa-miR-5011-5p	0	1	0	4.13858	3.06801	3.48377	1	1
hsa-miR-5088-5p	0	1	0	4.13858	3.06801	3.48377	1	1
hsa-miR-5095	0	1	0	4.13858	3.06801	3.48377	1	1
hsa-miR-5187-5p	0	1	0	4.13858	3.06801	3.48377	1	1
hsa-miR-520g-3p	0	1	0	4.13858	3.06801	3.48377	1	1
hsa-miR-548ae-3p	0	1	0	4.13858	3.06801	3.48377	1	1
hsa-miR-548ah-3p	0	1	0	4.13858	3.06801	3.48377	1	1
hsa-miR-548az-5p	0	1	0	4.13858	3.06801	3.48377	1	1
hsa-miR-548g-3p	0	1	0	4.13858	3.06801	3.48377	1	1
hsa-miR-548i	0	1	0	4.13858	3.06801	3.48377	1	1
hsa-miR-548n	0	1	0	4.13858	3.06801	3.48377	1	1
hsa-miR-548p	0	1	0	4.13858	3.06801	3.48377	1	1
hsa-miR-548x-3p	0	1	0	4.13858	3.06801	3.48377	1	1
hsa-miR-556-3p	0	1	0	4.13858	3.06801	3.48377	1	1
hsa-miR-556-5p	0	1	0	4.13858	3.06801	3.48377	1	1
hsa-miR-5695	0	1	0	4.13858	3.06801	3.48377	1	1
hsa-miR-5701	0	1	0	4.13858	3.06801	3.48377	1	1
hsa-miR-5706	0	1	0	4.13858	3.06801	3.48377	1	1
hsa-miR-579-5p	0	1	0	4.13858	3.06801	3.48377	1	1
hsa-miR-605-5p	0	1	0	4.13858	3.06801	3.48377	1	1
hsa-miR-642a-3p	0	1	0	4.13858	3.06801	3.48377	1	1
hsa-miR-6500-3p	0	1	0	4.13858	3.06801	3.48377	1	1
hsa-miR-6501-5p	0	1	0	4.13858	3.06801	3.48377	1	1
hsa-miR-651-5p	0	1	0	4.13858	3.06801	3.48377	1	1
hsa-miR-6511b-5p	0	1	0	4.13858	3.06801	3.48377	1	1
hsa-miR-6516-3p	0	1	0	4.13858	3.06801	3.48377	1	1
hsa-miR-6716-3p	0	1	0	4.13858	3.06801	3.48377	1	1
hsa-miR-6728-5p	0	1	0	4.13858	3.06801	3.48377	1	1
hsa-miR-6739-5p	0	1	0	4.13858	3.06801	3.48377	1	1
hsa-miR-6754-5p	0	1	0	4.13858	3.06801	3.48377	1	1
hsa-miR-6766-5p	0	1	0	4.13858	3.06801	3.48377	1	1
hsa-miR-6767-5p	0	1	0	4.13858	3.06801	3.48377	1	1
hsa-miR-6786-3p	0	1	0	4.13858	3.06801	3.48377	1	1
hsa-miR-6794-5p	0	1	0	4.13858	3.06801	3.48377	1	1
hsa-miR-6797-3p	0	1	0	4.13858	3.06801	3.48377	1	1
hsa-miR-6803-3p	0	1	0	4.13858	3.06801	3.48377	1	1
hsa-miR-6813-5p	0	1	0	4.13858	3.06801	3.48377	1	1
hsa-miR-6815-3p	0	1	0	4.13858	3.06801	3.48377	1	1
hsa-miR-6825-5p	0	1	0	4.13858	3.06801	3.48377	1	1
hsa-miR-6827-5p	0	1	0	4.13858	3.06801	3.48377	1	1
hsa-miR-6838-5p	0	1	0	4.13858	3.06801	3.48377	1	1
hsa-miR-6839-5p	0	1	0	4.13858	3.06801	3.48377	1	1
hsa-miR-6843-3p	0	1	0	4.13858	3.06801	3.48377	1	1
hsa-miR-6848-5p	0	1	0	4.13858	3.06801	3.48377	1	1
hsa-miR-6852-5p	0	1	0	4.13858	3.06801	3.48377	1	1
hsa-miR-6869-5p	0	1	0	4.13858	3.06801	3.48377	1	1
hsa-miR-6881-3p	0	1	0	4.13858	3.06801	3.48377	1	1
hsa-miR-6892-5p	0	1	0	4.13858	3.06801	3.48377	1	1
hsa-miR-7850-5p	0	1	0	4.13858	3.06801	3.48377	1	1
hsa-miR-7977	0	1	0	4.13858	3.06801	3.48377	1	1
hsa-miR-877-3p	0	1	0	4.13858	3.06801	3.48377	1	1
hsa-miR-7-1-3p	2	20	9.77766	82.7715	3.01091	5.83533	0.0183347	0.474502
hsa-miR-664a-5p	3	28	14.6665	115.88	2.93491	6.25764	0.0121407	0.357046
hsa-miR-574-5p	185	1568	904.433	6489.29	2.84221	11.8577	0.00153114	0.0639126
hsa-miR-375	29	226	141.776	935.318	2.71702	9.10888	0.00359144	0.130911
hsa-miR-181a-2-3p	3	24	14.6665	99.3258	2.71367	6.08676	0.0229108	0.543974
hsa-miR-194-5p	5	39	24.4441	161.404	2.69542	6.7077	0.018524	0.474654
hsa-miR-1285-3p	1	8	4.88883	33.1086	2.62732	4.85059	0.156403	1
hsa-miR-4684-3p	1	8	4.88883	33.1086	2.62732	4.85059	0.156403	1
hsa-miR-30a-5p	448	2980	2190.19	12333	2.49308	12.8288	0.00468457	0.166078
hsa-miR-29c-3p	1	7	4.88883	28.97	2.4381	4.73696	0.156403	1
hsa-miR-30b-3p	1	7	4.88883	28.97	2.4381	4.73696	0.156403	1
hsa-let-7f-1-3p	9	58	43.9995	240.037	2.43281	7.26671	0.0167306	0.437362
hsa-miR-10a-3p	2	13	9.77766	53.8015	2.39464	5.3924	0.0832307	1
hsa-let-7d-5p	98	582	479.105	2408.65	2.32846	10.5093	0.00880142	0.281211
hsa-miR-96-5p	56	332	273.774	1374.01	2.32497	9.70958	0.00957722	0.302266
hsa-miR-1276	1	6	4.88883	24.8315	2.22026	4.61334	0.22043	1
hsa-miR-2116-3p	1	6	4.88883	24.8315	2.22026	4.61334	0.22043	1
hsa-miR-30d-3p	1	6	4.88883	24.8315	2.22026	4.61334	0.22043	1
hsa-miR-3187-3p	1	6	4.88883	24.8315	2.22026	4.61334	0.22043	1
hsa-miR-34a-5p	1	6	4.88883	24.8315	2.22026	4.61334	0.22043	1
hsa-miR-4286	1	6	4.88883	24.8315	2.22026	4.61334	0.22043	1
hsa-let-7b-5p	2617	13558	12794.1	56110.8	2.13276	15.0729	0.0139629	0.406023
hsa-miR-450b-5p	3	16	14.6665	66.2172	2.13275	5.6661	0.0822175	1
hsa-miR-193b-5p	13	65	63.5548	269.007	2.07191	7.47666	0.0323165	0.727262
hsa-miR-4647	1	5	4.88883	20.6929	1.96358	4.47782	0.315556	1
hsa-miR-664a-3p	7	32	34.2218	132.434	1.93495	6.559	0.0760218	1
hsa-miR-146b-5p	146	652	713.769	2698.35	1.91772	10.7474	0.028005	0.647117
hsa-miR-193b-3p	105	467	513.327	1932.72	1.91152	10.2714	0.0288502	0.660745
hsa-miR-23b-5p	4	18	19.5553	74.4944	1.89963	5.84259	0.0960753	1
hsa-miR-4485-3p	2	9	9.77766	37.2472	1.87072	5.05791	0.23394	1
hsa-miR-548u	2	9	9.77766	37.2472	1.87072	5.05791	0.23394	1
hsa-miR-152-3p	25	106	122.221	438.689	1.83895	8.19237	0.0445021	0.892802
hsa-miR-1306-3p	3	13	14.6665	53.8015	1.83598	5.46888	0.15362	1
hsa-miR-184	3	13	14.6665	53.8015	1.83598	5.46888	0.15362	1
hsa-miR-204-3p	3	13	14.6665	53.8015	1.83598	5.46888	0.15362	1
hsa-miR-139-5p	428	1773	2092.42	7337.7	1.80988	12.207	0.0356887	0.763326
hsa-miR-10a-5p	657	2698	3211.96	11165.9	1.79739	12.8142	0.0365959	0.776313
hsa-miR-182-5p	2089	8414	10212.8	34822	1.76957	14.4596	0.039078	0.809071
hsa-miR-125a-5p	382	1517	1867.53	6278.22	1.74892	11.9964	0.0420731	0.857363
hsa-miR-98-5p	52	206	254.219	852.547	1.74348	9.14404	0.0508032	0.966755
hsa-miR-671-3p	19	75	92.8877	310.393	1.73446	7.73667	0.0695848	1
hsa-miR-2682-3p	1	4	4.88883	16.5543	1.65113	4.32789	0.458632	1
hsa-miR-32-3p	1	4	4.88883	16.5543	1.65113	4.32789	0.458632	1
hsa-miR-3613-3p	1	4	4.88883	16.5543	1.65113	4.32789	0.458632	1
hsa-miR-4652-5p	1	4	4.88883	16.5543	1.65113	4.32789	0.458632	1
hsa-miR-550a-3p	1	4	4.88883	16.5543	1.65113	4.32789	0.458632	1
hsa-miR-550a-5p	1	4	4.88883	16.5543	1.65113	4.32789	0.458632	1
hsa-miR-939-5p	1	4	4.88883	16.5543	1.65113	4.32789	0.458632	1
hsa-miR-105-5p	139	500	679.547	2069.29	1.60569	10.4376	0.063526	1
hsa-miR-3934-5p	3	11	14.6665	45.5243	1.59767	5.32007	0.239728	1
hsa-miR-619-5p	3	11	14.6665	45.5243	1.59767	5.32007	0.239728	1
hsa-miR-7-5p	1271	4412	6213.7	18259.4	1.55503	13.5804	0.0682784	1
hsa-miR-3177-3p	8	28	39.1106	115.88	1.55344	6.46064	0.156065	1
hsa-miR-30c-5p	591	2045	2889.3	8463.39	1.55033	12.4739	0.0694581	1
hsa-let-7d-3p	130	442	635.548	1829.25	1.52435	10.2816	0.0773079	1
hsa-miR-641	5	17	24.4441	70.3558	1.50393	5.84622	0.244166	1
hsa-miR-183-5p	658	2153	3216.85	8910.35	1.46967	12.5689	0.0846384	1
hsa-miR-151a-3p	6574	21443	32139.2	88743.5	1.46529	15.8835	0.0846477	1
hsa-miR-335-5p	13	42	63.5548	173.82	1.4435	7.01716	0.139635	1
hsa-let-7e-5p	44	140	215.108	579.401	1.42714	8.67578	0.110646	1
hsa-miR-34c-5p	7	22	34.2218	91.0487	1.39714	6.18795	0.244227	1
hsa-miR-4664-3p	29	90	141.776	372.472	1.39	8.06876	0.133871	1
hsa-miR-365a-3p	31	95	151.554	393.165	1.37204	8.14844	0.133019	1
hsa-miR-365b-3p	31	95	151.554	393.165	1.37204	8.14844	0.133019	1
hsa-miR-26a-5p	2743	8348	13410.1	34548.8	1.36528	14.5502	0.107415	1
hsa-miR-181d-5p	23	69	112.443	285.562	1.34027	7.71511	0.147909	1
hsa-miR-1260a	6	18	29.333	74.4944	1.32812	5.95397	0.280351	1
hsa-miR-1285-5p	5	15	24.4441	62.0786	1.32487	5.73361	0.332156	1
hsa-miR-766-5p	3	9	14.6665	37.2472	1.31206	5.15357	0.38215	1
hsa-miR-192-5p	205	600	1002.21	2483.15	1.3085	10.7769	0.12685	1
hsa-miR-7706	82	240	400.884	993.258	1.30778	9.46924	0.132466	1
hsa-let-7b-3p	24	70	117.332	289.7	1.29988	7.74549	0.164672	1
hsa-miR-1306-5p	2	6	9.77766	24.8315	1.29641	4.74156	0.412512	1
hsa-miR-338-5p	2	6	9.77766	24.8315	1.29641	4.74156	0.412512	1
hsa-miR-4792	2	6	9.77766	24.8315	1.29641	4.74156	0.412512	1
hsa-miR-584-3p	2	6	9.77766	24.8315	1.29641	4.74156	0.412512	1
hsa-miR-320c	20	58	97.7766	240.037	1.29082	7.49061	0.183026	1
hsa-miR-99b-5p	2011	5790	9831.43	23962.4	1.28525	14.0455	0.129036	1
hsa-miR-139-3p	49	140	239.553	579.401	1.27224	8.71743	0.149265	1
hsa-miR-28-5p	7	20	34.2218	82.7715	1.26052	6.10028	0.314148	1
hsa-miR-3911	1	3	4.88883	12.4157	1.25175	4.16012	0.675179	1
hsa-miR-3918	1	3	4.88883	12.4157	1.25175	4.16012	0.675179	1
hsa-miR-548aq-3p	1	3	4.88883	12.4157	1.25175	4.16012	0.675179	1
hsa-miR-581	1	3	4.88883	12.4157	1.25175	4.16012	0.675179	1
hsa-miR-636	1	3	4.88883	12.4157	1.25175	4.16012	0.675179	1
hsa-miR-6736-5p	1	3	4.88883	12.4157	1.25175	4.16012	0.675179	1
hsa-miR-6850-5p	1	3	4.88883	12.4157	1.25175	4.16012	0.675179	1
hsa-miR-151a-5p	6	17	29.333	70.3558	1.24629	5.90288	0.322241	1
hsa-let-7g-5p	1621	4499	7924.79	18619.5	1.23231	13.6974	0.145208	1
hsa-miR-629-5p	66	174	322.663	720.112	1.15681	9.05728	0.189564	1
hsa-let-7f-5p	1027	2690	5020.83	11132.8	1.14873	12.9816	0.174161	1
hsa-miR-3064-5p	3	8	14.6665	33.1086	1.1448	5.06227	0.485618	1
hsa-miR-425-5p	138	360	674.658	1489.89	1.14232	10.0951	0.184191	1
hsa-miR-942-5p	21	52	102.665	215.206	1.06367	7.40533	0.267801	1
hsa-miR-450a-5p	2	5	9.77766	20.6929	1.03973	4.61803	0.553371	1
hsa-miR-365b-5p	28	68	136.887	281.423	1.03673	7.78047	0.270838	1
hsa-miR-339-5p	38	92	185.775	380.749	1.03306	8.20028	0.246035	1
hsa-miR-191-5p	1526	3635	7460.35	15043.7	1.01179	13.4593	0.229723	1
hsa-miR-744-5p	283	662	1383.54	2739.74	0.985386	11.0174	0.246898	1
hsa-miR-760	38	89	185.775	368.333	0.9853	8.16905	0.27082	1
hsa-miR-128-3p	712	1655	3480.85	6849.34	0.976414	12.3377	0.247186	1
hsa-miR-191-3p	6	14	29.333	57.9401	0.968625	5.73736	0.493082	1
hsa-miR-6842-3p	3	7	14.6665	28.97	0.955586	4.9646	0.618648	1
hsa-miR-769-3p	3	7	14.6665	28.97	0.955586	4.9646	0.618648	1
hsa-miR-584-5p	63	144	307.996	595.955	0.951024	8.85451	0.282663	1
hsa-miR-374a-5p	7	16	34.2218	66.2172	0.941017	5.90646	0.462203	1
hsa-miR-2110	30	67	146.665	277.285	0.916256	7.79768	0.327304	1
hsa-miR-30e-3p	181	400	884.878	1655.43	0.903231	10.3233	0.291164	1
hsa-miR-767-5p	15	33	73.3324	136.573	0.892075	6.84638	0.377491	1
hsa-miR-671-5p	5	11	24.4441	45.5243	0.882101	5.47687	0.491582	1
hsa-miR-767-3p	7	15	34.2218	62.0786	0.848715	5.85349	0.526437	1
hsa-miR-24-2-5p	20	42	97.7766	173.82	0.826434	7.18951	0.40075	1
hsa-miR-32-5p	14	29	68.4436	120.019	0.805229	6.70306	0.419395	1
hsa-miR-505-3p	22	45	107.554	186.236	0.788905	7.29509	0.4287	1
hsa-let-7a-5p	1952	3935	9542.99	16285.3	0.771021	13.6579	0.358051	1
hsa-let-7a-3p	6	12	29.333	49.6629	0.748533	5.61499	0.656613	1
hsa-miR-106b-5p	6	12	29.333	49.6629	0.748533	5.61499	0.656613	1
hsa-miR-4435	4	8	19.5553	33.1086	0.743101	5.15785	0.666686	1
hsa-miR-23b-3p	811	1587	3964.84	6567.92	0.728093	12.3655	0.387073	1
hsa-miR-126-5p	2	4	9.77766	16.5543	0.727276	4.48261	0.744784	1
hsa-miR-3940-3p	2	4	9.77766	16.5543	0.727276	4.48261	0.744784	1
hsa-miR-616-5p	2	4	9.77766	16.5543	0.727276	4.48261	0.744784	1
hsa-miR-659-5p	2	4	9.77766	16.5543	0.727276	4.48261	0.744784	1
hsa-miR-320b	125	243	611.104	1005.67	0.718155	9.67766	0.403484	1
hsa-miR-1268b	1	2	4.88883	8.27715	0.697604	3.96972	1	1
hsa-miR-146b-3p	1	2	4.88883	8.27715	0.697604	3.96972	1	1
hsa-miR-188-5p	1	2	4.88883	8.27715	0.697604	3.96972	1	1
hsa-miR-2277-5p	1	2	4.88883	8.27715	0.697604	3.96972	1	1
hsa-miR-29c-5p	1	2	4.88883	8.27715	0.697604	3.96972	1	1
hsa-miR-3174	1	2	4.88883	8.27715	0.697604	3.96972	1	1
hsa-miR-4775	1	2	4.88883	8.27715	0.697604	3.96972	1	1
hsa-miR-548j-3p	1	2	4.88883	8.27715	0.697604	3.96972	1	1
hsa-miR-548q	1	2	4.88883	8.27715	0.697604	3.96972	1	1
hsa-miR-577	1	2	4.88883	8.27715	0.697604	3.96972	1	1
hsa-miR-6511a-3p	1	2	4.88883	8.27715	0.697604	3.96972	1	1
hsa-miR-7113-5p	1	2	4.88883	8.27715	0.697604	3.96972	1	1
hsa-miR-943	1	2	4.88883	8.27715	0.697604	3.96972	1	1
hsa-miR-29a-3p	728	1376	3559.07	5694.68	0.678031	12.1791	0.41963	1
hsa-miR-3615	93	171	454.661	707.697	0.637704	9.2083	0.465651	1
hsa-miR-3148	6	11	29.333	45.5243	0.624465	5.54954	0.757076	1
hsa-miR-27b-3p	865	1554	4228.84	6431.35	0.604795	12.3828	0.471297	1
hsa-miR-99b-3p	251	449	1227.1	1858.22	0.59845	10.6009	0.481979	1
hsa-miR-744-3p	8	14	39.1106	57.9401	0.560363	5.85713	0.705513	1
hsa-miR-185-3p	4	7	19.5553	28.97	0.553882	5.06662	0.818193	1
hsa-miR-550a-3-5p	4	7	19.5553	28.97	0.553882	5.06662	0.818193	1
hsa-miR-26b-5p	272	469	1329.76	1940.99	0.545436	10.6844	0.520396	1
hsa-miR-24-3p	915	1559	4473.28	6452.04	0.528368	12.4181	0.528849	1
hsa-miR-331-5p	18	30	87.9989	124.157	0.493951	6.85424	0.651328	1
hsa-miR-219a-1-3p	6	10	29.333	41.3858	0.488714	5.48087	0.871393	1
hsa-miR-105-3p	3	5	14.6665	20.6929	0.481067	4.74617	0.788138	1
hsa-miR-138-1-3p	3	5	14.6665	20.6929	0.481067	4.74617	0.788138	1
hsa-miR-148b-3p	214	351	1046.21	1452.64	0.47329	10.2986	0.580867	1
hsa-miR-193a-5p	323	524	1579.09	2168.61	0.457539	10.8795	0.589113	1
hsa-miR-1908-5p	16	26	78.2212	107.603	0.457281	6.67874	0.655895	1
hsa-miR-107	8	13	39.1106	53.8015	0.454511	5.80213	0.793936	1
hsa-miR-149-5p	483	777	2361.3	3215.67	0.445446	11.4504	0.597039	1
hsa-miR-93-5p	89	139	435.106	575.262	0.402401	9.00845	0.651507	1
hsa-miR-589-5p	63	97	307.996	401.442	0.381669	8.50957	0.687296	1
hsa-miR-484	198	304	967.988	1258.13	0.378024	10.133	0.656786	1
hsa-miR-3200-3p	8	12	39.1106	49.6629	0.340272	5.74486	0.892062	1
hsa-miR-3150a-5p	4	6	19.5553	24.8315	0.336044	4.96904	0.818193	1
hsa-miR-181c-3p	2	3	9.77766	12.4157	0.327897	4.33278	1	1
hsa-miR-301a-5p	2	3	9.77766	12.4157	0.327897	4.33278	1	1
hsa-miR-4429	2	3	9.77766	12.4157	0.327897	4.33278	1	1
hsa-miR-4658	2	3	9.77766	12.4157	0.327897	4.33278	1	1
hsa-miR-4728-3p	2	3	9.77766	12.4157	0.327897	4.33278	1	1
hsa-miR-6805-5p	2	3	9.77766	12.4157	0.327897	4.33278	1	1
hsa-miR-1301-3p	43	63	210.22	260.73	0.309918	7.93664	0.754574	1
hsa-miR-424-3p	93	136	454.661	562.846	0.307608	9.01786	0.730717	1
hsa-miR-503-5p	36	52	175.998	215.206	0.289326	7.67991	0.765322	1
hsa-miR-126-3p	143	202	699.102	835.992	0.257797	9.60194	0.764166	1
hsa-miR-93-3p	34	48	166.22	198.652	0.256354	7.58368	0.810965	1
hsa-miR-324-5p	10	14	48.8883	57.9401	0.242516	5.9681	0.906907	1
hsa-miR-5096	5	7	24.4441	28.97	0.240013	5.16214	1	1
hsa-miR-186-5p	471	656	2302.64	2714.91	0.237561	11.2982	0.778337	1
hsa-miR-7641	23	32	112.443	132.434	0.235004	7.04154	0.862226	1
hsa-miR-125a-3p	31	43	151.554	177.959	0.230926	7.44371	0.828402	1
hsa-miR-22-5p	26	35	127.11	144.85	0.187713	7.18214	0.874718	1
hsa-miR-4787-3p	3	4	14.6665	16.5543	0.168616	4.62273	1	1
hsa-miR-6514-5p	3	4	14.6665	16.5543	0.168616	4.62273	1	1
hsa-miR-28-3p	357	471	1745.31	1949.27	0.1594	10.8585	0.853648	1
hsa-miR-425-3p	94	124	459.55	513.183	0.15907	8.95322	0.863677	1
hsa-miR-224-5p	337	442	1647.54	1829.25	0.150895	10.7712	0.858709	1
hsa-miR-15b-3p	42	55	205.331	227.622	0.148304	7.81827	0.892975	1
hsa-miR-29b-3p	13	17	63.5548	70.3558	0.14545	6.2493	0.92275	1
hsa-miR-215-5p	15	19	73.3324	78.6329	0.0999451	6.4104	1	1
hsa-miR-27a-3p	783	984	3827.95	4072.36	0.0892792	11.951	0.916969	1
hsa-miR-203a-3p	99	124	483.994	513.183	0.0843906	8.98791	0.939457	1
hsa-miR-1260b	36	45	175.998	186.236	0.0813222	7.57149	0.967869	1
hsa-miR-548o-3p	36	45	175.998	186.236	0.0813222	7.57149	0.967869	1
hsa-miR-3909	20	25	97.7766	103.464	0.0811219	6.77729	1	1
hsa-miR-20a-5p	102	127	498.66	525.599	0.0758222	9.02583	0.941006	1
hsa-miR-548av-3p	18	22	87.9989	91.0487	0.0488467	6.62275	1	1
hsa-miR-339-3p	23	28	112.443	115.88	0.0432266	6.94468	1	1
hsa-miR-133a-3p	14	17	68.4436	70.3558	0.0394353	6.29289	1	1
hsa-miR-99a-5p	121	146	591.548	604.232	0.0305785	9.24534	0.989841	1
hsa-miR-628-3p	5	6	24.4441	24.8315	0.0221759	5.07099	1	1
hsa-let-7c-3p	0	0	0	0	0	3.16429	1	1
hsa-let-7g-3p	0	0	0	0	0	3.16429	1	1
hsa-let-7i-3p	0	0	0	0	0	3.16429	1	1
hsa-miR-1-5p	0	0	0	0	0	3.16429	1	1
hsa-miR-101-5p	0	0	0	0	0	3.16429	1	1
hsa-miR-103b	0	0	0	0	0	3.16429	1	1
hsa-miR-106a-3p	0	0	0	0	0	3.16429	1	1
hsa-miR-1178-3p	0	0	0	0	0	3.16429	1	1
hsa-miR-1178-5p	0	0	0	0	0	3.16429	1	1
hsa-miR-1179	0	0	0	0	0	3.16429	1	1
hsa-miR-1181	0	0	0	0	0	3.16429	1	1
hsa-miR-1182	0	0	0	0	0	3.16429	1	1
hsa-miR-1183	0	0	0	0	0	3.16429	1	1
hsa-miR-1184	0	0	0	0	0	3.16429	1	1
hsa-miR-1185-1-3p	0	0	0	0	0	3.16429	1	1
hsa-miR-1185-2-3p	0	0	0	0	0	3.16429	1	1
hsa-miR-1185-5p	0	0	0	0	0	3.16429	1	1
hsa-miR-1199-3p	0	0	0	0	0	3.16429	1	1
hsa-miR-1199-5p	0	0	0	0	0	3.16429	1	1
hsa-miR-1200	0	0	0	0	0	3.16429	1	1
hsa-miR-1202	0	0	0	0	0	3.16429	1	1
hsa-miR-1203	0	0	0	0	0	3.16429	1	1
hsa-miR-1204	0	0	0	0	0	3.16429	1	1
hsa-miR-1205	0	0	0	0	0	3.16429	1	1
hsa-miR-1206	0	0	0	0	0	3.16429	1	1
hsa-miR-1207-3p	0	0	0	0	0	3.16429	1	1
hsa-miR-1207-5p	0	0	0	0	0	3.16429	1	1
hsa-miR-1208	0	0	0	0	0	3.16429	1	1
hsa-miR-122-3p	0	0	0	0	0	3.16429	1	1
hsa-miR-1224-3p	0	0	0	0	0	3.16429	1	1
hsa-miR-1224-5p	0	0	0	0	0	3.16429	1	1
hsa-miR-1225-3p	0	0	0	0	0	3.16429	1	1
hsa-miR-1225-5p	0	0	0	0	0	3.16429	1	1
hsa-miR-1227-3p	0	0	0	0	0	3.16429	1	1
hsa-miR-1227-5p	0	0	0	0	0	3.16429	1	1
hsa-miR-1229-3p	0	0	0	0	0	3.16429	1	1
hsa-miR-1229-5p	0	0	0	0	0	3.16429	1	1
hsa-miR-1231	0	0	0	0	0	3.16429	1	1
hsa-miR-1233-3p	0	0	0	0	0	3.16429	1	1
hsa-miR-1233-5p	0	0	0	0	0	3.16429	1	1
hsa-miR-1237-5p	0	0	0	0	0	3.16429	1	1
hsa-miR-1238-3p	0	0	0	0	0	3.16429	1	1
hsa-miR-1238-5p	0	0	0	0	0	3.16429	1	1
hsa-miR-124-3p	0	0	0	0	0	3.16429	1	1
hsa-miR-124-5p	0	0	0	0	0	3.16429	1	1
hsa-miR-1243	0	0	0	0	0	3.16429	1	1
hsa-miR-1245a	0	0	0	0	0	3.16429	1	1
hsa-miR-1245b-3p	0	0	0	0	0	3.16429	1	1
hsa-miR-1245b-5p	0	0	0	0	0	3.16429	1	1
hsa-miR-1247-3p	0	0	0	0	0	3.16429	1	1
hsa-miR-1247-5p	0	0	0	0	0	3.16429	1	1
hsa-miR-1248	0	0	0	0	0	3.16429	1	1
hsa-miR-1249-5p	0	0	0	0	0	3.16429	1	1
hsa-miR-1250-3p	0	0	0	0	0	3.16429	1	1
hsa-miR-1250-5p	0	0	0	0	0	3.16429	1	1
hsa-miR-1251-3p	0	0	0	0	0	3.16429	1	1
hsa-miR-1251-5p	0	0	0	0	0	3.16429	1	1
hsa-miR-1252-3p	0	0	0	0	0	3.16429	1	1
hsa-miR-1252-5p	0	0	0	0	0	3.16429	1	1
hsa-miR-1253	0	0	0	0	0	3.16429	1	1
hsa-miR-1255b-2-3p	0	0	0	0	0	3.16429	1	1
hsa-miR-1256	0	0	0	0	0	3.16429	1	1
hsa-miR-1257	0	0	0	0	0	3.16429	1	1
hsa-miR-1258	0	0	0	0	0	3.16429	1	1
hsa-miR-1261	0	0	0	0	0	3.16429	1	1
hsa-miR-1263	0	0	0	0	0	3.16429	1	1
hsa-miR-1264	0	0	0	0	0	3.16429	1	1
hsa-miR-1265	0	0	0	0	0	3.16429	1	1
hsa-miR-1266-3p	0	0	0	0	0	3.16429	1	1
hsa-miR-1271-3p	0	0	0	0	0	3.16429	1	1
hsa-miR-1272	0	0	0	0	0	3.16429	1	1
hsa-miR-1273a	0	0	0	0	0	3.16429	1	1
hsa-miR-1273c	0	0	0	0	0	3.16429	1	1
hsa-miR-1273e	0	0	0	0	0	3.16429	1	1
hsa-miR-1273g-5p	0	0	0	0	0	3.16429	1	1
hsa-miR-1273h-3p	0	0	0	0	0	3.16429	1	1
hsa-miR-1273h-5p	0	0	0	0	0	3.16429	1	1
hsa-miR-1275	0	0	0	0	0	3.16429	1	1
hsa-miR-1277-3p	0	0	0	0	0	3.16429	1	1
hsa-miR-1277-5p	0	0	0	0	0	3.16429	1	1
hsa-miR-1278	0	0	0	0	0	3.16429	1	1
hsa-miR-1279	0	0	0	0	0	3.16429	1	1
hsa-miR-128-2-5p	0	0	0	0	0	3.16429	1	1
hsa-miR-1281	0	0	0	0	0	3.16429	1	1
hsa-miR-1282	0	0	0	0	0	3.16429	1	1
hsa-miR-1286	0	0	0	0	0	3.16429	1	1
hsa-miR-1287-3p	0	0	0	0	0	3.16429	1	1
hsa-miR-1288-5p	0	0	0	0	0	3.16429	1	1
hsa-miR-129-2-3p	0	0	0	0	0	3.16429	1	1
hsa-miR-1295a	0	0	0	0	0	3.16429	1	1
hsa-miR-1295b-3p	0	0	0	0	0	3.16429	1	1
hsa-miR-1295b-5p	0	0	0	0	0	3.16429	1	1
hsa-miR-1296-3p	0	0	0	0	0	3.16429	1	1
hsa-miR-1297	0	0	0	0	0	3.16429	1	1
hsa-miR-1298-3p	0	0	0	0	0	3.16429	1	1
hsa-miR-1301-5p	0	0	0	0	0	3.16429	1	1
hsa-miR-1302	0	0	0	0	0	3.16429	1	1
hsa-miR-1305	0	0	0	0	0	3.16429	1	1
hsa-miR-130a-5p	0	0	0	0	0	3.16429	1	1
hsa-miR-1321	0	0	0	0	0	3.16429	1	1
hsa-miR-1322	0	0	0	0	0	3.16429	1	1
hsa-miR-1323	0	0	0	0	0	3.16429	1	1
hsa-miR-1324	0	0	0	0	0	3.16429	1	1
hsa-miR-133a-5p	0	0	0	0	0	3.16429	1	1
hsa-miR-134-3p	0	0	0	0	0	3.16429	1	1
hsa-miR-1343-5p	0	0	0	0	0	3.16429	1	1
hsa-miR-135a-5p	0	0	0	0	0	3.16429	1	1
hsa-miR-137	0	0	0	0	0	3.16429	1	1
hsa-miR-138-2-3p	0	0	0	0	0	3.16429	1	1
hsa-miR-143-5p	0	0	0	0	0	3.16429	1	1
hsa-miR-144-5p	0	0	0	0	0	3.16429	1	1
hsa-miR-1468-3p	0	0	0	0	0	3.16429	1	1
hsa-miR-1469	0	0	0	0	0	3.16429	1	1
hsa-miR-146a-3p	0	0	0	0	0	3.16429	1	1
hsa-miR-1470	0	0	0	0	0	3.16429	1	1
hsa-miR-1471	0	0	0	0	0	3.16429	1	1
hsa-miR-147a	0	0	0	0	0	3.16429	1	1
hsa-miR-152-5p	0	0	0	0	0	3.16429	1	1
hsa-miR-153-3p	0	0	0	0	0	3.16429	1	1
hsa-miR-153-5p	0	0	0	0	0	3.16429	1	1
hsa-miR-1537-3p	0	0	0	0	0	3.16429	1	1
hsa-miR-1537-5p	0	0	0	0	0	3.16429	1	1
hsa-miR-1539	0	0	0	0	0	3.16429	1	1
hsa-miR-155-3p	0	0	0	0	0	3.16429	1	1
hsa-miR-1587	0	0	0	0	0	3.16429	1	1
hsa-miR-15a-3p	0	0	0	0	0	3.16429	1	1
hsa-miR-15a-5p	0	0	0	0	0	3.16429	1	1
hsa-miR-16-1-3p	0	0	0	0	0	3.16429	1	1
hsa-miR-17-3p	0	0	0	0	0	3.16429	1	1
hsa-miR-181b-2-3p	0	0	0	0	0	3.16429	1	1
hsa-miR-181b-3p	0	0	0	0	0	3.16429	1	1
hsa-miR-181d-3p	0	0	0	0	0	3.16429	1	1
hsa-miR-1825	0	0	0	0	0	3.16429	1	1
hsa-miR-1827	0	0	0	0	0	3.16429	1	1
hsa-miR-186-3p	0	0	0	0	0	3.16429	1	1
hsa-miR-187-5p	0	0	0	0	0	3.16429	1	1
hsa-miR-188-3p	0	0	0	0	0	3.16429	1	1
hsa-miR-18b-5p	0	0	0	0	0	3.16429	1	1
hsa-miR-1909-5p	0	0	0	0	0	3.16429	1	1
hsa-miR-190a-3p	0	0	0	0	0	3.16429	1	1
hsa-miR-190a-5p	0	0	0	0	0	3.16429	1	1
hsa-miR-1912	0	0	0	0	0	3.16429	1	1
hsa-miR-1913	0	0	0	0	0	3.16429	1	1
hsa-miR-1914-3p	0	0	0	0	0	3.16429	1	1
hsa-miR-1914-5p	0	0	0	0	0	3.16429	1	1
hsa-miR-1915-3p	0	0	0	0	0	3.16429	1	1
hsa-miR-1915-5p	0	0	0	0	0	3.16429	1	1
hsa-miR-192-3p	0	0	0	0	0	3.16429	1	1
hsa-miR-196a-3p	0	0	0	0	0	3.16429	1	1
hsa-miR-196b-3p	0	0	0	0	0	3.16429	1	1
hsa-miR-1972	0	0	0	0	0	3.16429	1	1
hsa-miR-1973	0	0	0	0	0	3.16429	1	1
hsa-miR-1976	0	0	0	0	0	3.16429	1	1
hsa-miR-198	0	0	0	0	0	3.16429	1	1
hsa-miR-19a-5p	0	0	0	0	0	3.16429	1	1
hsa-miR-19b-2-5p	0	0	0	0	0	3.16429	1	1
hsa-miR-200c-5p	0	0	0	0	0	3.16429	1	1
hsa-miR-202-3p	0	0	0	0	0	3.16429	1	1
hsa-miR-202-5p	0	0	0	0	0	3.16429	1	1
hsa-miR-203a-5p	0	0	0	0	0	3.16429	1	1
hsa-miR-203b-5p	0	0	0	0	0	3.16429	1	1
hsa-miR-205-3p	0	0	0	0	0	3.16429	1	1
hsa-miR-2052	0	0	0	0	0	3.16429	1	1
hsa-miR-2053	0	0	0	0	0	3.16429	1	1
hsa-miR-2054	0	0	0	0	0	3.16429	1	1
hsa-miR-208a-3p	0	0	0	0	0	3.16429	1	1
hsa-miR-208a-5p	0	0	0	0	0	3.16429	1	1
hsa-miR-208b-3p	0	0	0	0	0	3.16429	1	1
hsa-miR-208b-5p	0	0	0	0	0	3.16429	1	1
hsa-miR-20a-3p	0	0	0	0	0	3.16429	1	1
hsa-miR-211-3p	0	0	0	0	0	3.16429	1	1
hsa-miR-2113	0	0	0	0	0	3.16429	1	1
hsa-miR-2114-3p	0	0	0	0	0	3.16429	1	1
hsa-miR-2114-5p	0	0	0	0	0	3.16429	1	1
hsa-miR-2115-3p	0	0	0	0	0	3.16429	1	1
hsa-miR-2115-5p	0	0	0	0	0	3.16429	1	1
hsa-miR-2116-5p	0	0	0	0	0	3.16429	1	1
hsa-miR-2117	0	0	0	0	0	3.16429	1	1
hsa-miR-214-5p	0	0	0	0	0	3.16429	1	1
hsa-miR-215-3p	0	0	0	0	0	3.16429	1	1
hsa-miR-216a-3p	0	0	0	0	0	3.16429	1	1
hsa-miR-216a-5p	0	0	0	0	0	3.16429	1	1
hsa-miR-216b-3p	0	0	0	0	0	3.16429	1	1
hsa-miR-216b-5p	0	0	0	0	0	3.16429	1	1
hsa-miR-217	0	0	0	0	0	3.16429	1	1
hsa-miR-218-1-3p	0	0	0	0	0	3.16429	1	1
hsa-miR-218-2-3p	0	0	0	0	0	3.16429	1	1
hsa-miR-219a-2-3p	0	0	0	0	0	3.16429	1	1
hsa-miR-219a-5p	0	0	0	0	0	3.16429	1	1
hsa-miR-219b-3p	0	0	0	0	0	3.16429	1	1
hsa-miR-219b-5p	0	0	0	0	0	3.16429	1	1
hsa-miR-224-3p	0	0	0	0	0	3.16429	1	1
hsa-miR-2276-3p	0	0	0	0	0	3.16429	1	1
hsa-miR-2276-5p	0	0	0	0	0	3.16429	1	1
hsa-miR-2355-3p	0	0	0	0	0	3.16429	1	1
hsa-miR-2355-5p	0	0	0	0	0	3.16429	1	1
hsa-miR-2392	0	0	0	0	0	3.16429	1	1
hsa-miR-24-1-5p	0	0	0	0	0	3.16429	1	1
hsa-miR-2467-3p	0	0	0	0	0	3.16429	1	1
hsa-miR-2467-5p	0	0	0	0	0	3.16429	1	1
hsa-miR-2681-3p	0	0	0	0	0	3.16429	1	1
hsa-miR-2681-5p	0	0	0	0	0	3.16429	1	1
hsa-miR-26a-1-3p	0	0	0	0	0	3.16429	1	1
hsa-miR-26a-2-3p	0	0	0	0	0	3.16429	1	1
hsa-miR-2861	0	0	0	0	0	3.16429	1	1
hsa-miR-2909	0	0	0	0	0	3.16429	1	1
hsa-miR-297	0	0	0	0	0	3.16429	1	1
hsa-miR-298	0	0	0	0	0	3.16429	1	1
hsa-miR-299-5p	0	0	0	0	0	3.16429	1	1
hsa-miR-29b-2-5p	0	0	0	0	0	3.16429	1	1
hsa-miR-300	0	0	0	0	0	3.16429	1	1
hsa-miR-301b-5p	0	0	0	0	0	3.16429	1	1
hsa-miR-302a-3p	0	0	0	0	0	3.16429	1	1
hsa-miR-302b-3p	0	0	0	0	0	3.16429	1	1
hsa-miR-302b-5p	0	0	0	0	0	3.16429	1	1
hsa-miR-302c-3p	0	0	0	0	0	3.16429	1	1
hsa-miR-302c-5p	0	0	0	0	0	3.16429	1	1
hsa-miR-302d-3p	0	0	0	0	0	3.16429	1	1
hsa-miR-302d-5p	0	0	0	0	0	3.16429	1	1
hsa-miR-302e	0	0	0	0	0	3.16429	1	1
hsa-miR-302f	0	0	0	0	0	3.16429	1	1
hsa-miR-3064-3p	0	0	0	0	0	3.16429	1	1
hsa-miR-3065-3p	0	0	0	0	0	3.16429	1	1
hsa-miR-3074-3p	0	0	0	0	0	3.16429	1	1
hsa-miR-3116	0	0	0	0	0	3.16429	1	1
hsa-miR-3117-3p	0	0	0	0	0	3.16429	1	1
hsa-miR-3117-5p	0	0	0	0	0	3.16429	1	1
hsa-miR-3119	0	0	0	0	0	3.16429	1	1
hsa-miR-3120-3p	0	0	0	0	0	3.16429	1	1
hsa-miR-3120-5p	0	0	0	0	0	3.16429	1	1
hsa-miR-3121-5p	0	0	0	0	0	3.16429	1	1
hsa-miR-3122	0	0	0	0	0	3.16429	1	1
hsa-miR-3123	0	0	0	0	0	3.16429	1	1
hsa-miR-3124-3p	0	0	0	0	0	3.16429	1	1
hsa-miR-3124-5p	0	0	0	0	0	3.16429	1	1
hsa-miR-3126-3p	0	0	0	0	0	3.16429	1	1
hsa-miR-3126-5p	0	0	0	0	0	3.16429	1	1
hsa-miR-3129-5p	0	0	0	0	0	3.16429	1	1
hsa-miR-3132	0	0	0	0	0	3.16429	1	1
hsa-miR-3134	0	0	0	0	0	3.16429	1	1
hsa-miR-3135a	0	0	0	0	0	3.16429	1	1
hsa-miR-3135b	0	0	0	0	0	3.16429	1	1
hsa-miR-3136-3p	0	0	0	0	0	3.16429	1	1
hsa-miR-3136-5p	0	0	0	0	0	3.16429	1	1
hsa-miR-3137	0	0	0	0	0	3.16429	1	1
hsa-miR-3139	0	0	0	0	0	3.16429	1	1
hsa-miR-3140-5p	0	0	0	0	0	3.16429	1	1
hsa-miR-3141	0	0	0	0	0	3.16429	1	1
hsa-miR-3142	0	0	0	0	0	3.16429	1	1
hsa-miR-3144-5p	0	0	0	0	0	3.16429	1	1
hsa-miR-3145-3p	0	0	0	0	0	3.16429	1	1
hsa-miR-3145-5p	0	0	0	0	0	3.16429	1	1
hsa-miR-3147	0	0	0	0	0	3.16429	1	1
hsa-miR-3150a-3p	0	0	0	0	0	3.16429	1	1
hsa-miR-3150b-5p	0	0	0	0	0	3.16429	1	1
hsa-miR-3151-3p	0	0	0	0	0	3.16429	1	1
hsa-miR-3151-5p	0	0	0	0	0	3.16429	1	1
hsa-miR-3152-3p	0	0	0	0	0	3.16429	1	1
hsa-miR-3152-5p	0	0	0	0	0	3.16429	1	1
hsa-miR-3153	0	0	0	0	0	3.16429	1	1
hsa-miR-3154	0	0	0	0	0	3.16429	1	1
hsa-miR-3155a	0	0	0	0	0	3.16429	1	1
hsa-miR-3155b	0	0	0	0	0	3.16429	1	1
hsa-miR-3156-3p	0	0	0	0	0	3.16429	1	1
hsa-miR-3156-5p	0	0	0	0	0	3.16429	1	1
hsa-miR-3158-5p	0	0	0	0	0	3.16429	1	1
hsa-miR-3159	0	0	0	0	0	3.16429	1	1
hsa-miR-3160-3p	0	0	0	0	0	3.16429	1	1
hsa-miR-3160-5p	0	0	0	0	0	3.16429	1	1
hsa-miR-3162-3p	0	0	0	0	0	3.16429	1	1
hsa-miR-3162-5p	0	0	0	0	0	3.16429	1	1
hsa-miR-3163	0	0	0	0	0	3.16429	1	1
hsa-miR-3165	0	0	0	0	0	3.16429	1	1
hsa-miR-3166	0	0	0	0	0	3.16429	1	1
hsa-miR-3167	0	0	0	0	0	3.16429	1	1
hsa-miR-3168	0	0	0	0	0	3.16429	1	1
hsa-miR-3169	0	0	0	0	0	3.16429	1	1
hsa-miR-3170	0	0	0	0	0	3.16429	1	1
hsa-miR-3171	0	0	0	0	0	3.16429	1	1
hsa-miR-3173-5p	0	0	0	0	0	3.16429	1	1
hsa-miR-3176	0	0	0	0	0	3.16429	1	1
hsa-miR-3177-5p	0	0	0	0	0	3.16429	1	1
hsa-miR-3178	0	0	0	0	0	3.16429	1	1
hsa-miR-3181	0	0	0	0	0	3.16429	1	1
hsa-miR-3182	0	0	0	0	0	3.16429	1	1
hsa-miR-3183	0	0	0	0	0	3.16429	1	1
hsa-miR-3184-3p	0	0	0	0	0	3.16429	1	1
hsa-miR-3184-5p	0	0	0	0	0	3.16429	1	1
hsa-miR-3185	0	0	0	0	0	3.16429	1	1
hsa-miR-3186-3p	0	0	0	0	0	3.16429	1	1
hsa-miR-3186-5p	0	0	0	0	0	3.16429	1	1
hsa-miR-3187-5p	0	0	0	0	0	3.16429	1	1
hsa-miR-3188	0	0	0	0	0	3.16429	1	1
hsa-miR-3189-3p	0	0	0	0	0	3.16429	1	1
hsa-miR-3189-5p	0	0	0	0	0	3.16429	1	1
hsa-miR-3190-5p	0	0	0	0	0	3.16429	1	1
hsa-miR-3191-5p	0	0	0	0	0	3.16429	1	1
hsa-miR-3192-3p	0	0	0	0	0	3.16429	1	1
hsa-miR-3193	0	0	0	0	0	3.16429	1	1
hsa-miR-3194-3p	0	0	0	0	0	3.16429	1	1
hsa-miR-3194-5p	0	0	0	0	0	3.16429	1	1
hsa-miR-3195	0	0	0	0	0	3.16429	1	1
hsa-miR-3196	0	0	0	0	0	3.16429	1	1
hsa-miR-3198	0	0	0	0	0	3.16429	1	1
hsa-miR-3199	0	0	0	0	0	3.16429	1	1
hsa-miR-3200-5p	0	0	0	0	0	3.16429	1	1
hsa-miR-3201	0	0	0	0	0	3.16429	1	1
hsa-miR-3202	0	0	0	0	0	3.16429	1	1
hsa-miR-320e	0	0	0	0	0	3.16429	1	1
hsa-miR-323b-5p	0	0	0	0	0	3.16429	1	1
hsa-miR-325	0	0	0	0	0	3.16429	1	1
hsa-miR-328-5p	0	0	0	0	0	3.16429	1	1
hsa-miR-329-5p	0	0	0	0	0	3.16429	1	1
hsa-miR-337-5p	0	0	0	0	0	3.16429	1	1
hsa-miR-338-3p	0	0	0	0	0	3.16429	1	1
hsa-miR-33b-5p	0	0	0	0	0	3.16429	1	1
hsa-miR-345-3p	0	0	0	0	0	3.16429	1	1
hsa-miR-346	0	0	0	0	0	3.16429	1	1
hsa-miR-34a-3p	0	0	0	0	0	3.16429	1	1
hsa-miR-34b-5p	0	0	0	0	0	3.16429	1	1
hsa-miR-3529-3p	0	0	0	0	0	3.16429	1	1
hsa-miR-3529-5p	0	0	0	0	0	3.16429	1	1
hsa-miR-3591-3p	0	0	0	0	0	3.16429	1	1
hsa-miR-3606-3p	0	0	0	0	0	3.16429	1	1
hsa-miR-3606-5p	0	0	0	0	0	3.16429	1	1
hsa-miR-3607-3p	0	0	0	0	0	3.16429	1	1
hsa-miR-3607-5p	0	0	0	0	0	3.16429	1	1
hsa-miR-3609	0	0	0	0	0	3.16429	1	1
hsa-miR-3610	0	0	0	0	0	3.16429	1	1
hsa-miR-3611	0	0	0	0	0	3.16429	1	1
hsa-miR-3612	0	0	0	0	0	3.16429	1	1
hsa-miR-3614-3p	0	0	0	0	0	3.16429	1	1
hsa-miR-3616-3p	0	0	0	0	0	3.16429	1	1
hsa-miR-3616-5p	0	0	0	0	0	3.16429	1	1
hsa-miR-3617-3p	0	0	0	0	0	3.16429	1	1
hsa-miR-3617-5p	0	0	0	0	0	3.16429	1	1
hsa-miR-3618	0	0	0	0	0	3.16429	1	1
hsa-miR-3619-3p	0	0	0	0	0	3.16429	1	1
hsa-miR-3619-5p	0	0	0	0	0	3.16429	1	1
hsa-miR-362-3p	0	0	0	0	0	3.16429	1	1
hsa-miR-3620-3p	0	0	0	0	0	3.16429	1	1
hsa-miR-3620-5p	0	0	0	0	0	3.16429	1	1
hsa-miR-3621	0	0	0	0	0	3.16429	1	1
hsa-miR-3622a-3p	0	0	0	0	0	3.16429	1	1
hsa-miR-3622a-5p	0	0	0	0	0	3.16429	1	1
hsa-miR-3622b-3p	0	0	0	0	0	3.16429	1	1
hsa-miR-3622b-5p	0	0	0	0	0	3.16429	1	1
hsa-miR-363-5p	0	0	0	0	0	3.16429	1	1
hsa-miR-3646	0	0	0	0	0	3.16429	1	1
hsa-miR-3648	0	0	0	0	0	3.16429	1	1
hsa-miR-3649	0	0	0	0	0	3.16429	1	1
hsa-miR-3650	0	0	0	0	0	3.16429	1	1
hsa-miR-3651	0	0	0	0	0	3.16429	1	1
hsa-miR-3652	0	0	0	0	0	3.16429	1	1
hsa-miR-3653-3p	0	0	0	0	0	3.16429	1	1
hsa-miR-3653-5p	0	0	0	0	0	3.16429	1	1
hsa-miR-3654	0	0	0	0	0	3.16429	1	1
hsa-miR-3655	0	0	0	0	0	3.16429	1	1
hsa-miR-3657	0	0	0	0	0	3.16429	1	1
hsa-miR-3658	0	0	0	0	0	3.16429	1	1
hsa-miR-3659	0	0	0	0	0	3.16429	1	1
hsa-miR-3660	0	0	0	0	0	3.16429	1	1
hsa-miR-3662	0	0	0	0	0	3.16429	1	1
hsa-miR-3663-3p	0	0	0	0	0	3.16429	1	1
hsa-miR-3663-5p	0	0	0	0	0	3.16429	1	1
hsa-miR-3664-5p	0	0	0	0	0	3.16429	1	1
hsa-miR-3665	0	0	0	0	0	3.16429	1	1
hsa-miR-3666	0	0	0	0	0	3.16429	1	1
hsa-miR-3667-3p	0	0	0	0	0	3.16429	1	1
hsa-miR-3667-5p	0	0	0	0	0	3.16429	1	1
hsa-miR-3668	0	0	0	0	0	3.16429	1	1
hsa-miR-367-3p	0	0	0	0	0	3.16429	1	1
hsa-miR-367-5p	0	0	0	0	0	3.16429	1	1
hsa-miR-3670	0	0	0	0	0	3.16429	1	1
hsa-miR-3671	0	0	0	0	0	3.16429	1	1
hsa-miR-3672	0	0	0	0	0	3.16429	1	1
hsa-miR-3674	0	0	0	0	0	3.16429	1	1
hsa-miR-3675-3p	0	0	0	0	0	3.16429	1	1
hsa-miR-3675-5p	0	0	0	0	0	3.16429	1	1
hsa-miR-3677-5p	0	0	0	0	0	3.16429	1	1
hsa-miR-3678-3p	0	0	0	0	0	3.16429	1	1
hsa-miR-3678-5p	0	0	0	0	0	3.16429	1	1
hsa-miR-3679-3p	0	0	0	0	0	3.16429	1	1
hsa-miR-3680-3p	0	0	0	0	0	3.16429	1	1
hsa-miR-3680-5p	0	0	0	0	0	3.16429	1	1
hsa-miR-3681-3p	0	0	0	0	0	3.16429	1	1
hsa-miR-3681-5p	0	0	0	0	0	3.16429	1	1
hsa-miR-3682-3p	0	0	0	0	0	3.16429	1	1
hsa-miR-3682-5p	0	0	0	0	0	3.16429	1	1
hsa-miR-3683	0	0	0	0	0	3.16429	1	1
hsa-miR-3684	0	0	0	0	0	3.16429	1	1
hsa-miR-3686	0	0	0	0	0	3.16429	1	1
hsa-miR-3688-5p	0	0	0	0	0	3.16429	1	1
hsa-miR-3689b-3p	0	0	0	0	0	3.16429	1	1
hsa-miR-3689c	0	0	0	0	0	3.16429	1	1
hsa-miR-3689d	0	0	0	0	0	3.16429	1	1
hsa-miR-3690	0	0	0	0	0	3.16429	1	1
hsa-miR-3692-3p	0	0	0	0	0	3.16429	1	1
hsa-miR-3692-5p	0	0	0	0	0	3.16429	1	1
hsa-miR-3713	0	0	0	0	0	3.16429	1	1
hsa-miR-3714	0	0	0	0	0	3.16429	1	1
hsa-miR-371a-3p	0	0	0	0	0	3.16429	1	1
hsa-miR-371b-3p	0	0	0	0	0	3.16429	1	1
hsa-miR-371b-5p	0	0	0	0	0	3.16429	1	1
hsa-miR-372-5p	0	0	0	0	0	3.16429	1	1
hsa-miR-373-3p	0	0	0	0	0	3.16429	1	1
hsa-miR-373-5p	0	0	0	0	0	3.16429	1	1
hsa-miR-376a-2-5p	0	0	0	0	0	3.16429	1	1
hsa-miR-376a-5p	0	0	0	0	0	3.16429	1	1
hsa-miR-376b-3p	0	0	0	0	0	3.16429	1	1
hsa-miR-376b-5p	0	0	0	0	0	3.16429	1	1
hsa-miR-376c-5p	0	0	0	0	0	3.16429	1	1
hsa-miR-378b	0	0	0	0	0	3.16429	1	1
hsa-miR-378e	0	0	0	0	0	3.16429	1	1
hsa-miR-378h	0	0	0	0	0	3.16429	1	1
hsa-miR-378j	0	0	0	0	0	3.16429	1	1
hsa-miR-381-5p	0	0	0	0	0	3.16429	1	1
hsa-miR-383-3p	0	0	0	0	0	3.16429	1	1
hsa-miR-383-5p	0	0	0	0	0	3.16429	1	1
hsa-miR-384	0	0	0	0	0	3.16429	1	1
hsa-miR-3907	0	0	0	0	0	3.16429	1	1
hsa-miR-3908	0	0	0	0	0	3.16429	1	1
hsa-miR-3910	0	0	0	0	0	3.16429	1	1
hsa-miR-3912-3p	0	0	0	0	0	3.16429	1	1
hsa-miR-3912-5p	0	0	0	0	0	3.16429	1	1
hsa-miR-3913-3p	0	0	0	0	0	3.16429	1	1
hsa-miR-3914	0	0	0	0	0	3.16429	1	1
hsa-miR-3915	0	0	0	0	0	3.16429	1	1
hsa-miR-3916	0	0	0	0	0	3.16429	1	1
hsa-miR-3917	0	0	0	0	0	3.16429	1	1
hsa-miR-3919	0	0	0	0	0	3.16429	1	1
hsa-miR-3920	0	0	0	0	0	3.16429	1	1
hsa-miR-3921	0	0	0	0	0	3.16429	1	1
hsa-miR-3922-3p	0	0	0	0	0	3.16429	1	1
hsa-miR-3922-5p	0	0	0	0	0	3.16429	1	1
hsa-miR-3923	0	0	0	0	0	3.16429	1	1
hsa-miR-3924	0	0	0	0	0	3.16429	1	1
hsa-miR-3925-3p	0	0	0	0	0	3.16429	1	1
hsa-miR-3925-5p	0	0	0	0	0	3.16429	1	1
hsa-miR-3926	0	0	0	0	0	3.16429	1	1
hsa-miR-3927-3p	0	0	0	0	0	3.16429	1	1
hsa-miR-3927-5p	0	0	0	0	0	3.16429	1	1
hsa-miR-3928-5p	0	0	0	0	0	3.16429	1	1
hsa-miR-3934-3p	0	0	0	0	0	3.16429	1	1
hsa-miR-3937	0	0	0	0	0	3.16429	1	1
hsa-miR-3938	0	0	0	0	0	3.16429	1	1
hsa-miR-3939	0	0	0	0	0	3.16429	1	1
hsa-miR-3940-5p	0	0	0	0	0	3.16429	1	1
hsa-miR-3941	0	0	0	0	0	3.16429	1	1
hsa-miR-3942-3p	0	0	0	0	0	3.16429	1	1
hsa-miR-3942-5p	0	0	0	0	0	3.16429	1	1
hsa-miR-3943	0	0	0	0	0	3.16429	1	1
hsa-miR-3944-3p	0	0	0	0	0	3.16429	1	1
hsa-miR-3945	0	0	0	0	0	3.16429	1	1
hsa-miR-3972	0	0	0	0	0	3.16429	1	1
hsa-miR-3973	0	0	0	0	0	3.16429	1	1
hsa-miR-3974	0	0	0	0	0	3.16429	1	1
hsa-miR-3975	0	0	0	0	0	3.16429	1	1
hsa-miR-3976	0	0	0	0	0	3.16429	1	1
hsa-miR-3977	0	0	0	0	0	3.16429	1	1
hsa-miR-3978	0	0	0	0	0	3.16429	1	1
hsa-miR-410-5p	0	0	0	0	0	3.16429	1	1
hsa-miR-424-5p	0	0	0	0	0	3.16429	1	1
hsa-miR-4251	0	0	0	0	0	3.16429	1	1
hsa-miR-4252	0	0	0	0	0	3.16429	1	1
hsa-miR-4253	0	0	0	0	0	3.16429	1	1
hsa-miR-4255	0	0	0	0	0	3.16429	1	1
hsa-miR-4256	0	0	0	0	0	3.16429	1	1
hsa-miR-4257	0	0	0	0	0	3.16429	1	1
hsa-miR-4258	0	0	0	0	0	3.16429	1	1
hsa-miR-4259	0	0	0	0	0	3.16429	1	1
hsa-miR-4260	0	0	0	0	0	3.16429	1	1
hsa-miR-4261	0	0	0	0	0	3.16429	1	1
hsa-miR-4262	0	0	0	0	0	3.16429	1	1
hsa-miR-4263	0	0	0	0	0	3.16429	1	1
hsa-miR-4264	0	0	0	0	0	3.16429	1	1
hsa-miR-4265	0	0	0	0	0	3.16429	1	1
hsa-miR-4266	0	0	0	0	0	3.16429	1	1
hsa-miR-4267	0	0	0	0	0	3.16429	1	1
hsa-miR-4268	0	0	0	0	0	3.16429	1	1
hsa-miR-4269	0	0	0	0	0	3.16429	1	1
hsa-miR-4270	0	0	0	0	0	3.16429	1	1
hsa-miR-4271	0	0	0	0	0	3.16429	1	1
hsa-miR-4272	0	0	0	0	0	3.16429	1	1
hsa-miR-4273	0	0	0	0	0	3.16429	1	1
hsa-miR-4274	0	0	0	0	0	3.16429	1	1
hsa-miR-4275	0	0	0	0	0	3.16429	1	1
hsa-miR-4276	0	0	0	0	0	3.16429	1	1
hsa-miR-4277	0	0	0	0	0	3.16429	1	1
hsa-miR-4278	0	0	0	0	0	3.16429	1	1
hsa-miR-4279	0	0	0	0	0	3.16429	1	1
hsa-miR-4280	0	0	0	0	0	3.16429	1	1
hsa-miR-4281	0	0	0	0	0	3.16429	1	1
hsa-miR-4282	0	0	0	0	0	3.16429	1	1
hsa-miR-4283	0	0	0	0	0	3.16429	1	1
hsa-miR-4284	0	0	0	0	0	3.16429	1	1
hsa-miR-4285	0	0	0	0	0	3.16429	1	1
hsa-miR-4287	0	0	0	0	0	3.16429	1	1
hsa-miR-4288	0	0	0	0	0	3.16429	1	1
hsa-miR-4289	0	0	0	0	0	3.16429	1	1
hsa-miR-4290	0	0	0	0	0	3.16429	1	1
hsa-miR-4291	0	0	0	0	0	3.16429	1	1
hsa-miR-4292	0	0	0	0	0	3.16429	1	1
hsa-miR-4293	0	0	0	0	0	3.16429	1	1
hsa-miR-4294	0	0	0	0	0	3.16429	1	1
hsa-miR-4295	0	0	0	0	0	3.16429	1	1
hsa-miR-4296	0	0	0	0	0	3.16429	1	1
hsa-miR-4297	0	0	0	0	0	3.16429	1	1
hsa-miR-4298	0	0	0	0	0	3.16429	1	1
hsa-miR-4299	0	0	0	0	0	3.16429	1	1
hsa-miR-4300	0	0	0	0	0	3.16429	1	1
hsa-miR-4301	0	0	0	0	0	3.16429	1	1
hsa-miR-4302	0	0	0	0	0	3.16429	1	1
hsa-miR-4303	0	0	0	0	0	3.16429	1	1
hsa-miR-4304	0	0	0	0	0	3.16429	1	1
hsa-miR-4305	0	0	0	0	0	3.16429	1	1
hsa-miR-4306	0	0	0	0	0	3.16429	1	1
hsa-miR-4307	0	0	0	0	0	3.16429	1	1
hsa-miR-4308	0	0	0	0	0	3.16429	1	1
hsa-miR-4309	0	0	0	0	0	3.16429	1	1
hsa-miR-4310	0	0	0	0	0	3.16429	1	1
hsa-miR-4311	0	0	0	0	0	3.16429	1	1
hsa-miR-4312	0	0	0	0	0	3.16429	1	1
hsa-miR-4313	0	0	0	0	0	3.16429	1	1
hsa-miR-4314	0	0	0	0	0	3.16429	1	1
hsa-miR-4315	0	0	0	0	0	3.16429	1	1
hsa-miR-4316	0	0	0	0	0	3.16429	1	1
hsa-miR-4317	0	0	0	0	0	3.16429	1	1
hsa-miR-4318	0	0	0	0	0	3.16429	1	1
hsa-miR-4319	0	0	0	0	0	3.16429	1	1
hsa-miR-432-3p	0	0	0	0	0	3.16429	1	1
hsa-miR-4320	0	0	0	0	0	3.16429	1	1
hsa-miR-4321	0	0	0	0	0	3.16429	1	1
hsa-miR-4322	0	0	0	0	0	3.16429	1	1
hsa-miR-4323	0	0	0	0	0	3.16429	1	1
hsa-miR-4324	0	0	0	0	0	3.16429	1	1
hsa-miR-4325	0	0	0	0	0	3.16429	1	1
hsa-miR-4327	0	0	0	0	0	3.16429	1	1
hsa-miR-4328	0	0	0	0	0	3.16429	1	1
hsa-miR-4329	0	0	0	0	0	3.16429	1	1
hsa-miR-433-5p	0	0	0	0	0	3.16429	1	1
hsa-miR-4330	0	0	0	0	0	3.16429	1	1
hsa-miR-4417	0	0	0	0	0	3.16429	1	1
hsa-miR-4418	0	0	0	0	0	3.16429	1	1
hsa-miR-4419a	0	0	0	0	0	3.16429	1	1
hsa-miR-4419b	0	0	0	0	0	3.16429	1	1
hsa-miR-4420	0	0	0	0	0	3.16429	1	1
hsa-miR-4423-3p	0	0	0	0	0	3.16429	1	1
hsa-miR-4423-5p	0	0	0	0	0	3.16429	1	1
hsa-miR-4424	0	0	0	0	0	3.16429	1	1
hsa-miR-4425	0	0	0	0	0	3.16429	1	1
hsa-miR-4426	0	0	0	0	0	3.16429	1	1
hsa-miR-4427	0	0	0	0	0	3.16429	1	1
hsa-miR-4428	0	0	0	0	0	3.16429	1	1
hsa-miR-4430	0	0	0	0	0	3.16429	1	1
hsa-miR-4431	0	0	0	0	0	3.16429	1	1
hsa-miR-4432	0	0	0	0	0	3.16429	1	1
hsa-miR-4433a-3p	0	0	0	0	0	3.16429	1	1
hsa-miR-4433a-5p	0	0	0	0	0	3.16429	1	1
hsa-miR-4434	0	0	0	0	0	3.16429	1	1
hsa-miR-4436a	0	0	0	0	0	3.16429	1	1
hsa-miR-4436b-3p	0	0	0	0	0	3.16429	1	1
hsa-miR-4436b-5p	0	0	0	0	0	3.16429	1	1
hsa-miR-4437	0	0	0	0	0	3.16429	1	1
hsa-miR-4438	0	0	0	0	0	3.16429	1	1
hsa-miR-4439	0	0	0	0	0	3.16429	1	1
hsa-miR-4441	0	0	0	0	0	3.16429	1	1
hsa-miR-4442	0	0	0	0	0	3.16429	1	1
hsa-miR-4443	0	0	0	0	0	3.16429	1	1
hsa-miR-4444	0	0	0	0	0	3.16429	1	1
hsa-miR-4445-3p	0	0	0	0	0	3.16429	1	1
hsa-miR-4445-5p	0	0	0	0	0	3.16429	1	1
hsa-miR-4446-5p	0	0	0	0	0	3.16429	1	1
hsa-miR-4447	0	0	0	0	0	3.16429	1	1
hsa-miR-4450	0	0	0	0	0	3.16429	1	1
hsa-miR-4451	0	0	0	0	0	3.16429	1	1
hsa-miR-4452	0	0	0	0	0	3.16429	1	1
hsa-miR-4453	0	0	0	0	0	3.16429	1	1
hsa-miR-4455	0	0	0	0	0	3.16429	1	1
hsa-miR-4456	0	0	0	0	0	3.16429	1	1
hsa-miR-4457	0	0	0	0	0	3.16429	1	1
hsa-miR-4458	0	0	0	0	0	3.16429	1	1
hsa-miR-4459	0	0	0	0	0	3.16429	1	1
hsa-miR-4460	0	0	0	0	0	3.16429	1	1
hsa-miR-4462	0	0	0	0	0	3.16429	1	1
hsa-miR-4463	0	0	0	0	0	3.16429	1	1
hsa-miR-4464	0	0	0	0	0	3.16429	1	1
hsa-miR-4465	0	0	0	0	0	3.16429	1	1
hsa-miR-4468	0	0	0	0	0	3.16429	1	1
hsa-miR-4469	0	0	0	0	0	3.16429	1	1
hsa-miR-4470	0	0	0	0	0	3.16429	1	1
hsa-miR-4471	0	0	0	0	0	3.16429	1	1
hsa-miR-4472	0	0	0	0	0	3.16429	1	1
hsa-miR-4474-3p	0	0	0	0	0	3.16429	1	1
hsa-miR-4474-5p	0	0	0	0	0	3.16429	1	1
hsa-miR-4475	0	0	0	0	0	3.16429	1	1
hsa-miR-4476	0	0	0	0	0	3.16429	1	1
hsa-miR-4477a	0	0	0	0	0	3.16429	1	1
hsa-miR-4477b	0	0	0	0	0	3.16429	1	1
hsa-miR-4478	0	0	0	0	0	3.16429	1	1
hsa-miR-4480	0	0	0	0	0	3.16429	1	1
hsa-miR-4481	0	0	0	0	0	3.16429	1	1
hsa-miR-4483	0	0	0	0	0	3.16429	1	1
hsa-miR-4484	0	0	0	0	0	3.16429	1	1
hsa-miR-4485-5p	0	0	0	0	0	3.16429	1	1
hsa-miR-4486	0	0	0	0	0	3.16429	1	1
hsa-miR-4487	0	0	0	0	0	3.16429	1	1
hsa-miR-4489	0	0	0	0	0	3.16429	1	1
hsa-miR-4490	0	0	0	0	0	3.16429	1	1
hsa-miR-4491	0	0	0	0	0	3.16429	1	1
hsa-miR-4493	0	0	0	0	0	3.16429	1	1
hsa-miR-4494	0	0	0	0	0	3.16429	1	1
hsa-miR-4495	0	0	0	0	0	3.16429	1	1
hsa-miR-4496	0	0	0	0	0	3.16429	1	1
hsa-miR-4497	0	0	0	0	0	3.16429	1	1
hsa-miR-4499	0	0	0	0	0	3.16429	1	1
hsa-miR-449a	0	0	0	0	0	3.16429	1	1
hsa-miR-449b-3p	0	0	0	0	0	3.16429	1	1
hsa-miR-449b-5p	0	0	0	0	0	3.16429	1	1
hsa-miR-449c-3p	0	0	0	0	0	3.16429	1	1
hsa-miR-4500	0	0	0	0	0	3.16429	1	1
hsa-miR-4501	0	0	0	0	0	3.16429	1	1
hsa-miR-4502	0	0	0	0	0	3.16429	1	1
hsa-miR-4503	0	0	0	0	0	3.16429	1	1
hsa-miR-4504	0	0	0	0	0	3.16429	1	1
hsa-miR-4505	0	0	0	0	0	3.16429	1	1
hsa-miR-4506	0	0	0	0	0	3.16429	1	1
hsa-miR-4507	0	0	0	0	0	3.16429	1	1
hsa-miR-4508	0	0	0	0	0	3.16429	1	1
hsa-miR-4509	0	0	0	0	0	3.16429	1	1
hsa-miR-450a-1-3p	0	0	0	0	0	3.16429	1	1
hsa-miR-450a-2-3p	0	0	0	0	0	3.16429	1	1
hsa-miR-450b-3p	0	0	0	0	0	3.16429	1	1
hsa-miR-4510	0	0	0	0	0	3.16429	1	1
hsa-miR-4511	0	0	0	0	0	3.16429	1	1
hsa-miR-4512	0	0	0	0	0	3.16429	1	1
hsa-miR-4513	0	0	0	0	0	3.16429	1	1
hsa-miR-4514	0	0	0	0	0	3.16429	1	1
hsa-miR-4515	0	0	0	0	0	3.16429	1	1
hsa-miR-4516	0	0	0	0	0	3.16429	1	1
hsa-miR-4517	0	0	0	0	0	3.16429	1	1
hsa-miR-4518	0	0	0	0	0	3.16429	1	1
hsa-miR-4519	0	0	0	0	0	3.16429	1	1
hsa-miR-451b	0	0	0	0	0	3.16429	1	1
hsa-miR-452-3p	0	0	0	0	0	3.16429	1	1
hsa-miR-4520-2-3p	0	0	0	0	0	3.16429	1	1
hsa-miR-4520-3p	0	0	0	0	0	3.16429	1	1
hsa-miR-4520-5p	0	0	0	0	0	3.16429	1	1
hsa-miR-4522	0	0	0	0	0	3.16429	1	1
hsa-miR-4523	0	0	0	0	0	3.16429	1	1
hsa-miR-4524a-3p	0	0	0	0	0	3.16429	1	1
hsa-miR-4524a-5p	0	0	0	0	0	3.16429	1	1
hsa-miR-4524b-3p	0	0	0	0	0	3.16429	1	1
hsa-miR-4524b-5p	0	0	0	0	0	3.16429	1	1
hsa-miR-4525	0	0	0	0	0	3.16429	1	1
hsa-miR-4526	0	0	0	0	0	3.16429	1	1
hsa-miR-4527	0	0	0	0	0	3.16429	1	1
hsa-miR-4528	0	0	0	0	0	3.16429	1	1
hsa-miR-4529-3p	0	0	0	0	0	3.16429	1	1
hsa-miR-4529-5p	0	0	0	0	0	3.16429	1	1
hsa-miR-4530	0	0	0	0	0	3.16429	1	1
hsa-miR-4531	0	0	0	0	0	3.16429	1	1
hsa-miR-4532	0	0	0	0	0	3.16429	1	1
hsa-miR-4533	0	0	0	0	0	3.16429	1	1
hsa-miR-4534	0	0	0	0	0	3.16429	1	1
hsa-miR-4535	0	0	0	0	0	3.16429	1	1
hsa-miR-4536-3p	0	0	0	0	0	3.16429	1	1
hsa-miR-4536-5p	0	0	0	0	0	3.16429	1	1
hsa-miR-4537	0	0	0	0	0	3.16429	1	1
hsa-miR-4538	0	0	0	0	0	3.16429	1	1
hsa-miR-4539	0	0	0	0	0	3.16429	1	1
hsa-miR-4540	0	0	0	0	0	3.16429	1	1
hsa-miR-4632-3p	0	0	0	0	0	3.16429	1	1
hsa-miR-4632-5p	0	0	0	0	0	3.16429	1	1
hsa-miR-4633-3p	0	0	0	0	0	3.16429	1	1
hsa-miR-4633-5p	0	0	0	0	0	3.16429	1	1
hsa-miR-4634	0	0	0	0	0	3.16429	1	1
hsa-miR-4635	0	0	0	0	0	3.16429	1	1
hsa-miR-4636	0	0	0	0	0	3.16429	1	1
hsa-miR-4637	0	0	0	0	0	3.16429	1	1
hsa-miR-4638-3p	0	0	0	0	0	3.16429	1	1
hsa-miR-4639-3p	0	0	0	0	0	3.16429	1	1
hsa-miR-4639-5p	0	0	0	0	0	3.16429	1	1
hsa-miR-4640-5p	0	0	0	0	0	3.16429	1	1
hsa-miR-4641	0	0	0	0	0	3.16429	1	1
hsa-miR-4642	0	0	0	0	0	3.16429	1	1
hsa-miR-4643	0	0	0	0	0	3.16429	1	1
hsa-miR-4645-3p	0	0	0	0	0	3.16429	1	1
hsa-miR-4645-5p	0	0	0	0	0	3.16429	1	1
hsa-miR-4646-3p	0	0	0	0	0	3.16429	1	1
hsa-miR-4646-5p	0	0	0	0	0	3.16429	1	1
hsa-miR-4648	0	0	0	0	0	3.16429	1	1
hsa-miR-4649-3p	0	0	0	0	0	3.16429	1	1
hsa-miR-4649-5p	0	0	0	0	0	3.16429	1	1
hsa-miR-4650-3p	0	0	0	0	0	3.16429	1	1
hsa-miR-4650-5p	0	0	0	0	0	3.16429	1	1
hsa-miR-4651	0	0	0	0	0	3.16429	1	1
hsa-miR-4652-3p	0	0	0	0	0	3.16429	1	1
hsa-miR-4653-3p	0	0	0	0	0	3.16429	1	1
hsa-miR-4653-5p	0	0	0	0	0	3.16429	1	1
hsa-miR-4655-3p	0	0	0	0	0	3.16429	1	1
hsa-miR-4656	0	0	0	0	0	3.16429	1	1
hsa-miR-4657	0	0	0	0	0	3.16429	1	1
hsa-miR-4659b-3p	0	0	0	0	0	3.16429	1	1
hsa-miR-4659b-5p	0	0	0	0	0	3.16429	1	1
hsa-miR-466	0	0	0	0	0	3.16429	1	1
hsa-miR-4661-3p	0	0	0	0	0	3.16429	1	1
hsa-miR-4662a-3p	0	0	0	0	0	3.16429	1	1
hsa-miR-4662b	0	0	0	0	0	3.16429	1	1
hsa-miR-4663	0	0	0	0	0	3.16429	1	1
hsa-miR-4664-5p	0	0	0	0	0	3.16429	1	1
hsa-miR-4665-3p	0	0	0	0	0	3.16429	1	1
hsa-miR-4666a-3p	0	0	0	0	0	3.16429	1	1
hsa-miR-4666a-5p	0	0	0	0	0	3.16429	1	1
hsa-miR-4666b	0	0	0	0	0	3.16429	1	1
hsa-miR-4667-3p	0	0	0	0	0	3.16429	1	1
hsa-miR-4668-3p	0	0	0	0	0	3.16429	1	1
hsa-miR-4670-3p	0	0	0	0	0	3.16429	1	1
hsa-miR-4670-5p	0	0	0	0	0	3.16429	1	1
hsa-miR-4671-3p	0	0	0	0	0	3.16429	1	1
hsa-miR-4672	0	0	0	0	0	3.16429	1	1
hsa-miR-4673	0	0	0	0	0	3.16429	1	1
hsa-miR-4674	0	0	0	0	0	3.16429	1	1
hsa-miR-4675	0	0	0	0	0	3.16429	1	1
hsa-miR-4676-5p	0	0	0	0	0	3.16429	1	1
hsa-miR-4677-5p	0	0	0	0	0	3.16429	1	1
hsa-miR-4678	0	0	0	0	0	3.16429	1	1
hsa-miR-4679	0	0	0	0	0	3.16429	1	1
hsa-miR-4680-3p	0	0	0	0	0	3.16429	1	1
hsa-miR-4680-5p	0	0	0	0	0	3.16429	1	1
hsa-miR-4681	0	0	0	0	0	3.16429	1	1
hsa-miR-4682	0	0	0	0	0	3.16429	1	1
hsa-miR-4683	0	0	0	0	0	3.16429	1	1
hsa-miR-4684-5p	0	0	0	0	0	3.16429	1	1
hsa-miR-4685-3p	0	0	0	0	0	3.16429	1	1
hsa-miR-4685-5p	0	0	0	0	0	3.16429	1	1
hsa-miR-4686	0	0	0	0	0	3.16429	1	1
hsa-miR-4687-3p	0	0	0	0	0	3.16429	1	1
hsa-miR-4687-5p	0	0	0	0	0	3.16429	1	1
hsa-miR-4688	0	0	0	0	0	3.16429	1	1
hsa-miR-4690-3p	0	0	0	0	0	3.16429	1	1
hsa-miR-4690-5p	0	0	0	0	0	3.16429	1	1
hsa-miR-4691-3p	0	0	0	0	0	3.16429	1	1
hsa-miR-4691-5p	0	0	0	0	0	3.16429	1	1
hsa-miR-4692	0	0	0	0	0	3.16429	1	1
hsa-miR-4693-3p	0	0	0	0	0	3.16429	1	1
hsa-miR-4693-5p	0	0	0	0	0	3.16429	1	1
hsa-miR-4694-3p	0	0	0	0	0	3.16429	1	1
hsa-miR-4694-5p	0	0	0	0	0	3.16429	1	1
hsa-miR-4695-5p	0	0	0	0	0	3.16429	1	1
hsa-miR-4696	0	0	0	0	0	3.16429	1	1
hsa-miR-4697-3p	0	0	0	0	0	3.16429	1	1
hsa-miR-4697-5p	0	0	0	0	0	3.16429	1	1
hsa-miR-4698	0	0	0	0	0	3.16429	1	1
hsa-miR-4699-3p	0	0	0	0	0	3.16429	1	1
hsa-miR-4699-5p	0	0	0	0	0	3.16429	1	1
hsa-miR-4700-3p	0	0	0	0	0	3.16429	1	1
hsa-miR-4701-3p	0	0	0	0	0	3.16429	1	1
hsa-miR-4701-5p	0	0	0	0	0	3.16429	1	1
hsa-miR-4703-3p	0	0	0	0	0	3.16429	1	1
hsa-miR-4703-5p	0	0	0	0	0	3.16429	1	1
hsa-miR-4704-3p	0	0	0	0	0	3.16429	1	1
hsa-miR-4704-5p	0	0	0	0	0	3.16429	1	1
hsa-miR-4705	0	0	0	0	0	3.16429	1	1
hsa-miR-4706	0	0	0	0	0	3.16429	1	1
hsa-miR-4707-3p	0	0	0	0	0	3.16429	1	1
hsa-miR-4707-5p	0	0	0	0	0	3.16429	1	1
hsa-miR-4708-3p	0	0	0	0	0	3.16429	1	1
hsa-miR-4708-5p	0	0	0	0	0	3.16429	1	1
hsa-miR-4709-3p	0	0	0	0	0	3.16429	1	1
hsa-miR-4710	0	0	0	0	0	3.16429	1	1
hsa-miR-4711-3p	0	0	0	0	0	3.16429	1	1
hsa-miR-4711-5p	0	0	0	0	0	3.16429	1	1
hsa-miR-4712-3p	0	0	0	0	0	3.16429	1	1
hsa-miR-4712-5p	0	0	0	0	0	3.16429	1	1
hsa-miR-4713-3p	0	0	0	0	0	3.16429	1	1
hsa-miR-4713-5p	0	0	0	0	0	3.16429	1	1
hsa-miR-4714-3p	0	0	0	0	0	3.16429	1	1
hsa-miR-4714-5p	0	0	0	0	0	3.16429	1	1
hsa-miR-4715-3p	0	0	0	0	0	3.16429	1	1
hsa-miR-4715-5p	0	0	0	0	0	3.16429	1	1
hsa-miR-4716-3p	0	0	0	0	0	3.16429	1	1
hsa-miR-4716-5p	0	0	0	0	0	3.16429	1	1
hsa-miR-4717-3p	0	0	0	0	0	3.16429	1	1
hsa-miR-4717-5p	0	0	0	0	0	3.16429	1	1
hsa-miR-4718	0	0	0	0	0	3.16429	1	1
hsa-miR-4719	0	0	0	0	0	3.16429	1	1
hsa-miR-4720-3p	0	0	0	0	0	3.16429	1	1
hsa-miR-4720-5p	0	0	0	0	0	3.16429	1	1
hsa-miR-4722-3p	0	0	0	0	0	3.16429	1	1
hsa-miR-4722-5p	0	0	0	0	0	3.16429	1	1
hsa-miR-4723-3p	0	0	0	0	0	3.16429	1	1
hsa-miR-4723-5p	0	0	0	0	0	3.16429	1	1
hsa-miR-4724-3p	0	0	0	0	0	3.16429	1	1
hsa-miR-4726-3p	0	0	0	0	0	3.16429	1	1
hsa-miR-4727-5p	0	0	0	0	0	3.16429	1	1
hsa-miR-4728-5p	0	0	0	0	0	3.16429	1	1
hsa-miR-4729	0	0	0	0	0	3.16429	1	1
hsa-miR-4730	0	0	0	0	0	3.16429	1	1
hsa-miR-4731-3p	0	0	0	0	0	3.16429	1	1
hsa-miR-4731-5p	0	0	0	0	0	3.16429	1	1
hsa-miR-4732-3p	0	0	0	0	0	3.16429	1	1
hsa-miR-4733-5p	0	0	0	0	0	3.16429	1	1
hsa-miR-4734	0	0	0	0	0	3.16429	1	1
hsa-miR-4735-3p	0	0	0	0	0	3.16429	1	1
hsa-miR-4735-5p	0	0	0	0	0	3.16429	1	1
hsa-miR-4736	0	0	0	0	0	3.16429	1	1
hsa-miR-4737	0	0	0	0	0	3.16429	1	1
hsa-miR-4738-5p	0	0	0	0	0	3.16429	1	1
hsa-miR-4739	0	0	0	0	0	3.16429	1	1
hsa-miR-4740-3p	0	0	0	0	0	3.16429	1	1
hsa-miR-4740-5p	0	0	0	0	0	3.16429	1	1
hsa-miR-4742-5p	0	0	0	0	0	3.16429	1	1
hsa-miR-4743-3p	0	0	0	0	0	3.16429	1	1
hsa-miR-4743-5p	0	0	0	0	0	3.16429	1	1
hsa-miR-4744	0	0	0	0	0	3.16429	1	1
hsa-miR-4745-3p	0	0	0	0	0	3.16429	1	1
hsa-miR-4746-3p	0	0	0	0	0	3.16429	1	1
hsa-miR-4747-3p	0	0	0	0	0	3.16429	1	1
hsa-miR-4748	0	0	0	0	0	3.16429	1	1
hsa-miR-4749-3p	0	0	0	0	0	3.16429	1	1
hsa-miR-4749-5p	0	0	0	0	0	3.16429	1	1
hsa-miR-4750-3p	0	0	0	0	0	3.16429	1	1
hsa-miR-4751	0	0	0	0	0	3.16429	1	1
hsa-miR-4752	0	0	0	0	0	3.16429	1	1
hsa-miR-4753-3p	0	0	0	0	0	3.16429	1	1
hsa-miR-4755-5p	0	0	0	0	0	3.16429	1	1
hsa-miR-4756-3p	0	0	0	0	0	3.16429	1	1
hsa-miR-4756-5p	0	0	0	0	0	3.16429	1	1
hsa-miR-4757-3p	0	0	0	0	0	3.16429	1	1
hsa-miR-4757-5p	0	0	0	0	0	3.16429	1	1
hsa-miR-4758-3p	0	0	0	0	0	3.16429	1	1
hsa-miR-4758-5p	0	0	0	0	0	3.16429	1	1
hsa-miR-4759	0	0	0	0	0	3.16429	1	1
hsa-miR-4760-3p	0	0	0	0	0	3.16429	1	1
hsa-miR-4760-5p	0	0	0	0	0	3.16429	1	1
hsa-miR-4761-3p	0	0	0	0	0	3.16429	1	1
hsa-miR-4761-5p	0	0	0	0	0	3.16429	1	1
hsa-miR-4762-3p	0	0	0	0	0	3.16429	1	1
hsa-miR-4762-5p	0	0	0	0	0	3.16429	1	1
hsa-miR-4763-3p	0	0	0	0	0	3.16429	1	1
hsa-miR-4763-5p	0	0	0	0	0	3.16429	1	1
hsa-miR-4764-3p	0	0	0	0	0	3.16429	1	1
hsa-miR-4764-5p	0	0	0	0	0	3.16429	1	1
hsa-miR-4765	0	0	0	0	0	3.16429	1	1
hsa-miR-4766-3p	0	0	0	0	0	3.16429	1	1
hsa-miR-4766-5p	0	0	0	0	0	3.16429	1	1
hsa-miR-4767	0	0	0	0	0	3.16429	1	1
hsa-miR-4768-3p	0	0	0	0	0	3.16429	1	1
hsa-miR-4768-5p	0	0	0	0	0	3.16429	1	1
hsa-miR-4769-3p	0	0	0	0	0	3.16429	1	1
hsa-miR-4769-5p	0	0	0	0	0	3.16429	1	1
hsa-miR-4770	0	0	0	0	0	3.16429	1	1
hsa-miR-4771	0	0	0	0	0	3.16429	1	1
hsa-miR-4772-3p	0	0	0	0	0	3.16429	1	1
hsa-miR-4772-5p	0	0	0	0	0	3.16429	1	1
hsa-miR-4773	0	0	0	0	0	3.16429	1	1
hsa-miR-4774-3p	0	0	0	0	0	3.16429	1	1
hsa-miR-4774-5p	0	0	0	0	0	3.16429	1	1
hsa-miR-4776-3p	0	0	0	0	0	3.16429	1	1
hsa-miR-4776-5p	0	0	0	0	0	3.16429	1	1
hsa-miR-4777-3p	0	0	0	0	0	3.16429	1	1
hsa-miR-4777-5p	0	0	0	0	0	3.16429	1	1
hsa-miR-4778-3p	0	0	0	0	0	3.16429	1	1
hsa-miR-4778-5p	0	0	0	0	0	3.16429	1	1
hsa-miR-4779	0	0	0	0	0	3.16429	1	1
hsa-miR-4780	0	0	0	0	0	3.16429	1	1
hsa-miR-4781-5p	0	0	0	0	0	3.16429	1	1
hsa-miR-4782-3p	0	0	0	0	0	3.16429	1	1
hsa-miR-4782-5p	0	0	0	0	0	3.16429	1	1
hsa-miR-4783-3p	0	0	0	0	0	3.16429	1	1
hsa-miR-4783-5p	0	0	0	0	0	3.16429	1	1
hsa-miR-4784	0	0	0	0	0	3.16429	1	1
hsa-miR-4786-3p	0	0	0	0	0	3.16429	1	1
hsa-miR-4787-5p	0	0	0	0	0	3.16429	1	1
hsa-miR-4788	0	0	0	0	0	3.16429	1	1
hsa-miR-4789-3p	0	0	0	0	0	3.16429	1	1
hsa-miR-4789-5p	0	0	0	0	0	3.16429	1	1
hsa-miR-4790-3p	0	0	0	0	0	3.16429	1	1
hsa-miR-4790-5p	0	0	0	0	0	3.16429	1	1
hsa-miR-4791	0	0	0	0	0	3.16429	1	1
hsa-miR-4793-3p	0	0	0	0	0	3.16429	1	1
hsa-miR-4793-5p	0	0	0	0	0	3.16429	1	1
hsa-miR-4794	0	0	0	0	0	3.16429	1	1
hsa-miR-4795-3p	0	0	0	0	0	3.16429	1	1
hsa-miR-4795-5p	0	0	0	0	0	3.16429	1	1
hsa-miR-4796-3p	0	0	0	0	0	3.16429	1	1
hsa-miR-4796-5p	0	0	0	0	0	3.16429	1	1
hsa-miR-4797-3p	0	0	0	0	0	3.16429	1	1
hsa-miR-4797-5p	0	0	0	0	0	3.16429	1	1
hsa-miR-4798-3p	0	0	0	0	0	3.16429	1	1
hsa-miR-4798-5p	0	0	0	0	0	3.16429	1	1
hsa-miR-4799-3p	0	0	0	0	0	3.16429	1	1
hsa-miR-4799-5p	0	0	0	0	0	3.16429	1	1
hsa-miR-4800-3p	0	0	0	0	0	3.16429	1	1
hsa-miR-4800-5p	0	0	0	0	0	3.16429	1	1
hsa-miR-4801	0	0	0	0	0	3.16429	1	1
hsa-miR-4802-3p	0	0	0	0	0	3.16429	1	1
hsa-miR-4802-5p	0	0	0	0	0	3.16429	1	1
hsa-miR-4803	0	0	0	0	0	3.16429	1	1
hsa-miR-4804-3p	0	0	0	0	0	3.16429	1	1
hsa-miR-4804-5p	0	0	0	0	0	3.16429	1	1
hsa-miR-483-5p	0	0	0	0	0	3.16429	1	1
hsa-miR-487b-5p	0	0	0	0	0	3.16429	1	1
hsa-miR-488-5p	0	0	0	0	0	3.16429	1	1
hsa-miR-489-3p	0	0	0	0	0	3.16429	1	1
hsa-miR-489-5p	0	0	0	0	0	3.16429	1	1
hsa-miR-490-3p	0	0	0	0	0	3.16429	1	1
hsa-miR-490-5p	0	0	0	0	0	3.16429	1	1
hsa-miR-491-3p	0	0	0	0	0	3.16429	1	1
hsa-miR-492	0	0	0	0	0	3.16429	1	1
hsa-miR-494-5p	0	0	0	0	0	3.16429	1	1
hsa-miR-496	0	0	0	0	0	3.16429	1	1
hsa-miR-497-3p	0	0	0	0	0	3.16429	1	1
hsa-miR-498	0	0	0	0	0	3.16429	1	1
hsa-miR-4999-3p	0	0	0	0	0	3.16429	1	1
hsa-miR-4999-5p	0	0	0	0	0	3.16429	1	1
hsa-miR-499a-3p	0	0	0	0	0	3.16429	1	1
hsa-miR-499b-3p	0	0	0	0	0	3.16429	1	1
hsa-miR-499b-5p	0	0	0	0	0	3.16429	1	1
hsa-miR-5000-5p	0	0	0	0	0	3.16429	1	1
hsa-miR-5002-3p	0	0	0	0	0	3.16429	1	1
hsa-miR-5002-5p	0	0	0	0	0	3.16429	1	1
hsa-miR-5003-5p	0	0	0	0	0	3.16429	1	1
hsa-miR-5004-3p	0	0	0	0	0	3.16429	1	1
hsa-miR-5004-5p	0	0	0	0	0	3.16429	1	1
hsa-miR-5006-3p	0	0	0	0	0	3.16429	1	1
hsa-miR-5006-5p	0	0	0	0	0	3.16429	1	1
hsa-miR-5007-3p	0	0	0	0	0	3.16429	1	1
hsa-miR-5007-5p	0	0	0	0	0	3.16429	1	1
hsa-miR-5008-5p	0	0	0	0	0	3.16429	1	1
hsa-miR-5009-3p	0	0	0	0	0	3.16429	1	1
hsa-miR-500b-5p	0	0	0	0	0	3.16429	1	1
hsa-miR-5010-5p	0	0	0	0	0	3.16429	1	1
hsa-miR-5011-3p	0	0	0	0	0	3.16429	1	1
hsa-miR-502-5p	0	0	0	0	0	3.16429	1	1
hsa-miR-504-3p	0	0	0	0	0	3.16429	1	1
hsa-miR-5047	0	0	0	0	0	3.16429	1	1
hsa-miR-506-3p	0	0	0	0	0	3.16429	1	1
hsa-miR-506-5p	0	0	0	0	0	3.16429	1	1
hsa-miR-507	0	0	0	0	0	3.16429	1	1
hsa-miR-508-3p	0	0	0	0	0	3.16429	1	1
hsa-miR-508-5p	0	0	0	0	0	3.16429	1	1
hsa-miR-5087	0	0	0	0	0	3.16429	1	1
hsa-miR-5088-3p	0	0	0	0	0	3.16429	1	1
hsa-miR-5089-3p	0	0	0	0	0	3.16429	1	1
hsa-miR-5089-5p	0	0	0	0	0	3.16429	1	1
hsa-miR-509-3-5p	0	0	0	0	0	3.16429	1	1
hsa-miR-509-3p	0	0	0	0	0	3.16429	1	1
hsa-miR-5091	0	0	0	0	0	3.16429	1	1
hsa-miR-5092	0	0	0	0	0	3.16429	1	1
hsa-miR-5093	0	0	0	0	0	3.16429	1	1
hsa-miR-510-3p	0	0	0	0	0	3.16429	1	1
hsa-miR-510-5p	0	0	0	0	0	3.16429	1	1
hsa-miR-5100	0	0	0	0	0	3.16429	1	1
hsa-miR-511-3p	0	0	0	0	0	3.16429	1	1
hsa-miR-511-5p	0	0	0	0	0	3.16429	1	1
hsa-miR-512-3p	0	0	0	0	0	3.16429	1	1
hsa-miR-512-5p	0	0	0	0	0	3.16429	1	1
hsa-miR-513a-3p	0	0	0	0	0	3.16429	1	1
hsa-miR-513a-5p	0	0	0	0	0	3.16429	1	1
hsa-miR-513b-3p	0	0	0	0	0	3.16429	1	1
hsa-miR-513b-5p	0	0	0	0	0	3.16429	1	1
hsa-miR-513c-3p	0	0	0	0	0	3.16429	1	1
hsa-miR-513c-5p	0	0	0	0	0	3.16429	1	1
hsa-miR-514a-3p	0	0	0	0	0	3.16429	1	1
hsa-miR-514a-5p	0	0	0	0	0	3.16429	1	1
hsa-miR-514b-3p	0	0	0	0	0	3.16429	1	1
hsa-miR-514b-5p	0	0	0	0	0	3.16429	1	1
hsa-miR-515-3p	0	0	0	0	0	3.16429	1	1
hsa-miR-515-5p	0	0	0	0	0	3.16429	1	1
hsa-miR-516a-3p	0	0	0	0	0	3.16429	1	1
hsa-miR-516a-5p	0	0	0	0	0	3.16429	1	1
hsa-miR-516b-3p	0	0	0	0	0	3.16429	1	1
hsa-miR-517-5p	0	0	0	0	0	3.16429	1	1
hsa-miR-517a-3p	0	0	0	0	0	3.16429	1	1
hsa-miR-517b-3p	0	0	0	0	0	3.16429	1	1
hsa-miR-517c-3p	0	0	0	0	0	3.16429	1	1
hsa-miR-5186	0	0	0	0	0	3.16429	1	1
hsa-miR-5187-3p	0	0	0	0	0	3.16429	1	1
hsa-miR-5188	0	0	0	0	0	3.16429	1	1
hsa-miR-5189-3p	0	0	0	0	0	3.16429	1	1
hsa-miR-5189-5p	0	0	0	0	0	3.16429	1	1
hsa-miR-518a-3p	0	0	0	0	0	3.16429	1	1
hsa-miR-518a-5p	0	0	0	0	0	3.16429	1	1
hsa-miR-518b	0	0	0	0	0	3.16429	1	1
hsa-miR-518c-3p	0	0	0	0	0	3.16429	1	1
hsa-miR-518c-5p	0	0	0	0	0	3.16429	1	1
hsa-miR-518d-3p	0	0	0	0	0	3.16429	1	1
hsa-miR-518d-5p	0	0	0	0	0	3.16429	1	1
hsa-miR-518e-3p	0	0	0	0	0	3.16429	1	1
hsa-miR-518e-5p	0	0	0	0	0	3.16429	1	1
hsa-miR-518f-3p	0	0	0	0	0	3.16429	1	1
hsa-miR-518f-5p	0	0	0	0	0	3.16429	1	1
hsa-miR-5190	0	0	0	0	0	3.16429	1	1
hsa-miR-5191	0	0	0	0	0	3.16429	1	1
hsa-miR-5192	0	0	0	0	0	3.16429	1	1
hsa-miR-5194	0	0	0	0	0	3.16429	1	1
hsa-miR-5195-3p	0	0	0	0	0	3.16429	1	1
hsa-miR-5195-5p	0	0	0	0	0	3.16429	1	1
hsa-miR-5196-5p	0	0	0	0	0	3.16429	1	1
hsa-miR-5197-3p	0	0	0	0	0	3.16429	1	1
hsa-miR-5197-5p	0	0	0	0	0	3.16429	1	1
hsa-miR-519a-3p	0	0	0	0	0	3.16429	1	1
hsa-miR-519a-5p	0	0	0	0	0	3.16429	1	1
hsa-miR-519b-3p	0	0	0	0	0	3.16429	1	1
hsa-miR-519b-5p	0	0	0	0	0	3.16429	1	1
hsa-miR-519c-3p	0	0	0	0	0	3.16429	1	1
hsa-miR-519c-5p	0	0	0	0	0	3.16429	1	1
hsa-miR-519d-3p	0	0	0	0	0	3.16429	1	1
hsa-miR-519d-5p	0	0	0	0	0	3.16429	1	1
hsa-miR-519e-3p	0	0	0	0	0	3.16429	1	1
hsa-miR-519e-5p	0	0	0	0	0	3.16429	1	1
hsa-miR-520a-3p	0	0	0	0	0	3.16429	1	1
hsa-miR-520a-5p	0	0	0	0	0	3.16429	1	1
hsa-miR-520b	0	0	0	0	0	3.16429	1	1
hsa-miR-520c-3p	0	0	0	0	0	3.16429	1	1
hsa-miR-520c-5p	0	0	0	0	0	3.16429	1	1
hsa-miR-520d-3p	0	0	0	0	0	3.16429	1	1
hsa-miR-520d-5p	0	0	0	0	0	3.16429	1	1
hsa-miR-520e	0	0	0	0	0	3.16429	1	1
hsa-miR-520f-3p	0	0	0	0	0	3.16429	1	1
hsa-miR-520f-5p	0	0	0	0	0	3.16429	1	1
hsa-miR-520g-5p	0	0	0	0	0	3.16429	1	1
hsa-miR-520h	0	0	0	0	0	3.16429	1	1
hsa-miR-521	0	0	0	0	0	3.16429	1	1
hsa-miR-522-5p	0	0	0	0	0	3.16429	1	1
hsa-miR-523-3p	0	0	0	0	0	3.16429	1	1
hsa-miR-523-5p	0	0	0	0	0	3.16429	1	1
hsa-miR-524-3p	0	0	0	0	0	3.16429	1	1
hsa-miR-524-5p	0	0	0	0	0	3.16429	1	1
hsa-miR-525-3p	0	0	0	0	0	3.16429	1	1
hsa-miR-525-5p	0	0	0	0	0	3.16429	1	1
hsa-miR-526a	0	0	0	0	0	3.16429	1	1
hsa-miR-526b-3p	0	0	0	0	0	3.16429	1	1
hsa-miR-526b-5p	0	0	0	0	0	3.16429	1	1
hsa-miR-527	0	0	0	0	0	3.16429	1	1
hsa-miR-539-3p	0	0	0	0	0	3.16429	1	1
hsa-miR-539-5p	0	0	0	0	0	3.16429	1	1
hsa-miR-542-5p	0	0	0	0	0	3.16429	1	1
hsa-miR-544a	0	0	0	0	0	3.16429	1	1
hsa-miR-545-3p	0	0	0	0	0	3.16429	1	1
hsa-miR-545-5p	0	0	0	0	0	3.16429	1	1
hsa-miR-548a-5p	0	0	0	0	0	3.16429	1	1
hsa-miR-548aa	0	0	0	0	0	3.16429	1	1
hsa-miR-548ab	0	0	0	0	0	3.16429	1	1
hsa-miR-548ac	0	0	0	0	0	3.16429	1	1
hsa-miR-548ad-3p	0	0	0	0	0	3.16429	1	1
hsa-miR-548ad-5p	0	0	0	0	0	3.16429	1	1
hsa-miR-548ag	0	0	0	0	0	3.16429	1	1
hsa-miR-548ah-5p	0	0	0	0	0	3.16429	1	1
hsa-miR-548ai	0	0	0	0	0	3.16429	1	1
hsa-miR-548aj-3p	0	0	0	0	0	3.16429	1	1
hsa-miR-548aj-5p	0	0	0	0	0	3.16429	1	1
hsa-miR-548al	0	0	0	0	0	3.16429	1	1
hsa-miR-548am-5p	0	0	0	0	0	3.16429	1	1
hsa-miR-548an	0	0	0	0	0	3.16429	1	1
hsa-miR-548ao-5p	0	0	0	0	0	3.16429	1	1
hsa-miR-548ap-3p	0	0	0	0	0	3.16429	1	1
hsa-miR-548ap-5p	0	0	0	0	0	3.16429	1	1
hsa-miR-548aq-5p	0	0	0	0	0	3.16429	1	1
hsa-miR-548ar-5p	0	0	0	0	0	3.16429	1	1
hsa-miR-548as-3p	0	0	0	0	0	3.16429	1	1
hsa-miR-548as-5p	0	0	0	0	0	3.16429	1	1
hsa-miR-548at-3p	0	0	0	0	0	3.16429	1	1
hsa-miR-548at-5p	0	0	0	0	0	3.16429	1	1
hsa-miR-548au-3p	0	0	0	0	0	3.16429	1	1
hsa-miR-548au-5p	0	0	0	0	0	3.16429	1	1
hsa-miR-548av-5p	0	0	0	0	0	3.16429	1	1
hsa-miR-548aw	0	0	0	0	0	3.16429	1	1
hsa-miR-548ax	0	0	0	0	0	3.16429	1	1
hsa-miR-548az-3p	0	0	0	0	0	3.16429	1	1
hsa-miR-548b-3p	0	0	0	0	0	3.16429	1	1
hsa-miR-548ba	0	0	0	0	0	3.16429	1	1
hsa-miR-548bb-3p	0	0	0	0	0	3.16429	1	1
hsa-miR-548bb-5p	0	0	0	0	0	3.16429	1	1
hsa-miR-548c-3p	0	0	0	0	0	3.16429	1	1
hsa-miR-548c-5p	0	0	0	0	0	3.16429	1	1
hsa-miR-548d-3p	0	0	0	0	0	3.16429	1	1
hsa-miR-548e-5p	0	0	0	0	0	3.16429	1	1
hsa-miR-548f-5p	0	0	0	0	0	3.16429	1	1
hsa-miR-548g-5p	0	0	0	0	0	3.16429	1	1
hsa-miR-548h-3p	0	0	0	0	0	3.16429	1	1
hsa-miR-548l	0	0	0	0	0	3.16429	1	1
hsa-miR-548m	0	0	0	0	0	3.16429	1	1
hsa-miR-548o-5p	0	0	0	0	0	3.16429	1	1
hsa-miR-548t-3p	0	0	0	0	0	3.16429	1	1
hsa-miR-548t-5p	0	0	0	0	0	3.16429	1	1
hsa-miR-548v	0	0	0	0	0	3.16429	1	1
hsa-miR-548w	0	0	0	0	0	3.16429	1	1
hsa-miR-548x-5p	0	0	0	0	0	3.16429	1	1
hsa-miR-548y	0	0	0	0	0	3.16429	1	1
hsa-miR-548z	0	0	0	0	0	3.16429	1	1
hsa-miR-550b-2-5p	0	0	0	0	0	3.16429	1	1
hsa-miR-550b-3p	0	0	0	0	0	3.16429	1	1
hsa-miR-551b-3p	0	0	0	0	0	3.16429	1	1
hsa-miR-551b-5p	0	0	0	0	0	3.16429	1	1
hsa-miR-552-3p	0	0	0	0	0	3.16429	1	1
hsa-miR-552-5p	0	0	0	0	0	3.16429	1	1
hsa-miR-553	0	0	0	0	0	3.16429	1	1
hsa-miR-554	0	0	0	0	0	3.16429	1	1
hsa-miR-555	0	0	0	0	0	3.16429	1	1
hsa-miR-557	0	0	0	0	0	3.16429	1	1
hsa-miR-5571-3p	0	0	0	0	0	3.16429	1	1
hsa-miR-5571-5p	0	0	0	0	0	3.16429	1	1
hsa-miR-5572	0	0	0	0	0	3.16429	1	1
hsa-miR-5579-5p	0	0	0	0	0	3.16429	1	1
hsa-miR-558	0	0	0	0	0	3.16429	1	1
hsa-miR-5580-3p	0	0	0	0	0	3.16429	1	1
hsa-miR-5580-5p	0	0	0	0	0	3.16429	1	1
hsa-miR-5581-5p	0	0	0	0	0	3.16429	1	1
hsa-miR-5582-5p	0	0	0	0	0	3.16429	1	1
hsa-miR-5583-3p	0	0	0	0	0	3.16429	1	1
hsa-miR-5583-5p	0	0	0	0	0	3.16429	1	1
hsa-miR-5584-3p	0	0	0	0	0	3.16429	1	1
hsa-miR-5584-5p	0	0	0	0	0	3.16429	1	1
hsa-miR-5585-3p	0	0	0	0	0	3.16429	1	1
hsa-miR-5585-5p	0	0	0	0	0	3.16429	1	1
hsa-miR-5586-3p	0	0	0	0	0	3.16429	1	1
hsa-miR-5586-5p	0	0	0	0	0	3.16429	1	1
hsa-miR-5587-3p	0	0	0	0	0	3.16429	1	1
hsa-miR-5587-5p	0	0	0	0	0	3.16429	1	1
hsa-miR-5588-3p	0	0	0	0	0	3.16429	1	1
hsa-miR-5588-5p	0	0	0	0	0	3.16429	1	1
hsa-miR-5589-3p	0	0	0	0	0	3.16429	1	1
hsa-miR-5589-5p	0	0	0	0	0	3.16429	1	1
hsa-miR-559	0	0	0	0	0	3.16429	1	1
hsa-miR-5590-3p	0	0	0	0	0	3.16429	1	1
hsa-miR-5590-5p	0	0	0	0	0	3.16429	1	1
hsa-miR-5591-3p	0	0	0	0	0	3.16429	1	1
hsa-miR-5591-5p	0	0	0	0	0	3.16429	1	1
hsa-miR-561-3p	0	0	0	0	0	3.16429	1	1
hsa-miR-561-5p	0	0	0	0	0	3.16429	1	1
hsa-miR-562	0	0	0	0	0	3.16429	1	1
hsa-miR-563	0	0	0	0	0	3.16429	1	1
hsa-miR-564	0	0	0	0	0	3.16429	1	1
hsa-miR-566	0	0	0	0	0	3.16429	1	1
hsa-miR-567	0	0	0	0	0	3.16429	1	1
hsa-miR-568	0	0	0	0	0	3.16429	1	1
hsa-miR-5680	0	0	0	0	0	3.16429	1	1
hsa-miR-5681a	0	0	0	0	0	3.16429	1	1
hsa-miR-5681b	0	0	0	0	0	3.16429	1	1
hsa-miR-5682	0	0	0	0	0	3.16429	1	1
hsa-miR-5683	0	0	0	0	0	3.16429	1	1
hsa-miR-5684	0	0	0	0	0	3.16429	1	1
hsa-miR-5685	0	0	0	0	0	3.16429	1	1
hsa-miR-5687	0	0	0	0	0	3.16429	1	1
hsa-miR-5688	0	0	0	0	0	3.16429	1	1
hsa-miR-5689	0	0	0	0	0	3.16429	1	1
hsa-miR-569	0	0	0	0	0	3.16429	1	1
hsa-miR-5690	0	0	0	0	0	3.16429	1	1
hsa-miR-5691	0	0	0	0	0	3.16429	1	1
hsa-miR-5692a	0	0	0	0	0	3.16429	1	1
hsa-miR-5692b	0	0	0	0	0	3.16429	1	1
hsa-miR-5692c	0	0	0	0	0	3.16429	1	1
hsa-miR-5693	0	0	0	0	0	3.16429	1	1
hsa-miR-5694	0	0	0	0	0	3.16429	1	1
hsa-miR-5696	0	0	0	0	0	3.16429	1	1
hsa-miR-5697	0	0	0	0	0	3.16429	1	1
hsa-miR-5698	0	0	0	0	0	3.16429	1	1
hsa-miR-5699-3p	0	0	0	0	0	3.16429	1	1
hsa-miR-5699-5p	0	0	0	0	0	3.16429	1	1
hsa-miR-570-3p	0	0	0	0	0	3.16429	1	1
hsa-miR-570-5p	0	0	0	0	0	3.16429	1	1
hsa-miR-5700	0	0	0	0	0	3.16429	1	1
hsa-miR-5702	0	0	0	0	0	3.16429	1	1
hsa-miR-5703	0	0	0	0	0	3.16429	1	1
hsa-miR-5704	0	0	0	0	0	3.16429	1	1
hsa-miR-5705	0	0	0	0	0	3.16429	1	1
hsa-miR-5707	0	0	0	0	0	3.16429	1	1
hsa-miR-5708	0	0	0	0	0	3.16429	1	1
hsa-miR-571	0	0	0	0	0	3.16429	1	1
hsa-miR-572	0	0	0	0	0	3.16429	1	1
hsa-miR-573	0	0	0	0	0	3.16429	1	1
hsa-miR-5739	0	0	0	0	0	3.16429	1	1
hsa-miR-575	0	0	0	0	0	3.16429	1	1
hsa-miR-578	0	0	0	0	0	3.16429	1	1
hsa-miR-5787	0	0	0	0	0	3.16429	1	1
hsa-miR-579-3p	0	0	0	0	0	3.16429	1	1
hsa-miR-580-3p	0	0	0	0	0	3.16429	1	1
hsa-miR-580-5p	0	0	0	0	0	3.16429	1	1
hsa-miR-582-5p	0	0	0	0	0	3.16429	1	1
hsa-miR-583	0	0	0	0	0	3.16429	1	1
hsa-miR-585-3p	0	0	0	0	0	3.16429	1	1
hsa-miR-585-5p	0	0	0	0	0	3.16429	1	1
hsa-miR-586	0	0	0	0	0	3.16429	1	1
hsa-miR-587	0	0	0	0	0	3.16429	1	1
hsa-miR-588	0	0	0	0	0	3.16429	1	1
hsa-miR-590-5p	0	0	0	0	0	3.16429	1	1
hsa-miR-591	0	0	0	0	0	3.16429	1	1
hsa-miR-592	0	0	0	0	0	3.16429	1	1
hsa-miR-593-3p	0	0	0	0	0	3.16429	1	1
hsa-miR-593-5p	0	0	0	0	0	3.16429	1	1
hsa-miR-595	0	0	0	0	0	3.16429	1	1
hsa-miR-596	0	0	0	0	0	3.16429	1	1
hsa-miR-597-3p	0	0	0	0	0	3.16429	1	1
hsa-miR-597-5p	0	0	0	0	0	3.16429	1	1
hsa-miR-598-5p	0	0	0	0	0	3.16429	1	1
hsa-miR-599	0	0	0	0	0	3.16429	1	1
hsa-miR-600	0	0	0	0	0	3.16429	1	1
hsa-miR-601	0	0	0	0	0	3.16429	1	1
hsa-miR-602	0	0	0	0	0	3.16429	1	1
hsa-miR-603	0	0	0	0	0	3.16429	1	1
hsa-miR-604	0	0	0	0	0	3.16429	1	1
hsa-miR-605-3p	0	0	0	0	0	3.16429	1	1
hsa-miR-606	0	0	0	0	0	3.16429	1	1
hsa-miR-6068	0	0	0	0	0	3.16429	1	1
hsa-miR-6069	0	0	0	0	0	3.16429	1	1
hsa-miR-607	0	0	0	0	0	3.16429	1	1
hsa-miR-6070	0	0	0	0	0	3.16429	1	1
hsa-miR-6071	0	0	0	0	0	3.16429	1	1
hsa-miR-6072	0	0	0	0	0	3.16429	1	1
hsa-miR-6073	0	0	0	0	0	3.16429	1	1
hsa-miR-6074	0	0	0	0	0	3.16429	1	1
hsa-miR-6075	0	0	0	0	0	3.16429	1	1
hsa-miR-6076	0	0	0	0	0	3.16429	1	1
hsa-miR-6077	0	0	0	0	0	3.16429	1	1
hsa-miR-6078	0	0	0	0	0	3.16429	1	1
hsa-miR-6079	0	0	0	0	0	3.16429	1	1
hsa-miR-608	0	0	0	0	0	3.16429	1	1
hsa-miR-6080	0	0	0	0	0	3.16429	1	1
hsa-miR-6081	0	0	0	0	0	3.16429	1	1
hsa-miR-6082	0	0	0	0	0	3.16429	1	1
hsa-miR-6083	0	0	0	0	0	3.16429	1	1
hsa-miR-6084	0	0	0	0	0	3.16429	1	1
hsa-miR-6085	0	0	0	0	0	3.16429	1	1
hsa-miR-6086	0	0	0	0	0	3.16429	1	1
hsa-miR-6087	0	0	0	0	0	3.16429	1	1
hsa-miR-6088	0	0	0	0	0	3.16429	1	1
hsa-miR-6089	0	0	0	0	0	3.16429	1	1
hsa-miR-609	0	0	0	0	0	3.16429	1	1
hsa-miR-6090	0	0	0	0	0	3.16429	1	1
hsa-miR-610	0	0	0	0	0	3.16429	1	1
hsa-miR-611	0	0	0	0	0	3.16429	1	1
hsa-miR-612	0	0	0	0	0	3.16429	1	1
hsa-miR-6124	0	0	0	0	0	3.16429	1	1
hsa-miR-6125	0	0	0	0	0	3.16429	1	1
hsa-miR-6126	0	0	0	0	0	3.16429	1	1
hsa-miR-6127	0	0	0	0	0	3.16429	1	1
hsa-miR-6128	0	0	0	0	0	3.16429	1	1
hsa-miR-6129	0	0	0	0	0	3.16429	1	1
hsa-miR-613	0	0	0	0	0	3.16429	1	1
hsa-miR-6130	0	0	0	0	0	3.16429	1	1
hsa-miR-6132	0	0	0	0	0	3.16429	1	1
hsa-miR-6133	0	0	0	0	0	3.16429	1	1
hsa-miR-6134	0	0	0	0	0	3.16429	1	1
hsa-miR-614	0	0	0	0	0	3.16429	1	1
hsa-miR-615-5p	0	0	0	0	0	3.16429	1	1
hsa-miR-6165	0	0	0	0	0	3.16429	1	1
hsa-miR-617	0	0	0	0	0	3.16429	1	1
hsa-miR-618	0	0	0	0	0	3.16429	1	1
hsa-miR-619-3p	0	0	0	0	0	3.16429	1	1
hsa-miR-620	0	0	0	0	0	3.16429	1	1
hsa-miR-621	0	0	0	0	0	3.16429	1	1
hsa-miR-622	0	0	0	0	0	3.16429	1	1
hsa-miR-623	0	0	0	0	0	3.16429	1	1
hsa-miR-624-3p	0	0	0	0	0	3.16429	1	1
hsa-miR-624-5p	0	0	0	0	0	3.16429	1	1
hsa-miR-626	0	0	0	0	0	3.16429	1	1
hsa-miR-627-5p	0	0	0	0	0	3.16429	1	1
hsa-miR-630	0	0	0	0	0	3.16429	1	1
hsa-miR-631	0	0	0	0	0	3.16429	1	1
hsa-miR-632	0	0	0	0	0	3.16429	1	1
hsa-miR-633	0	0	0	0	0	3.16429	1	1
hsa-miR-634	0	0	0	0	0	3.16429	1	1
hsa-miR-635	0	0	0	0	0	3.16429	1	1
hsa-miR-637	0	0	0	0	0	3.16429	1	1
hsa-miR-638	0	0	0	0	0	3.16429	1	1
hsa-miR-639	0	0	0	0	0	3.16429	1	1
hsa-miR-640	0	0	0	0	0	3.16429	1	1
hsa-miR-642a-5p	0	0	0	0	0	3.16429	1	1
hsa-miR-642b-3p	0	0	0	0	0	3.16429	1	1
hsa-miR-642b-5p	0	0	0	0	0	3.16429	1	1
hsa-miR-643	0	0	0	0	0	3.16429	1	1
hsa-miR-644a	0	0	0	0	0	3.16429	1	1
hsa-miR-645	0	0	0	0	0	3.16429	1	1
hsa-miR-646	0	0	0	0	0	3.16429	1	1
hsa-miR-647	0	0	0	0	0	3.16429	1	1
hsa-miR-648	0	0	0	0	0	3.16429	1	1
hsa-miR-649	0	0	0	0	0	3.16429	1	1
hsa-miR-6499-3p	0	0	0	0	0	3.16429	1	1
hsa-miR-6499-5p	0	0	0	0	0	3.16429	1	1
hsa-miR-650	0	0	0	0	0	3.16429	1	1
hsa-miR-6500-5p	0	0	0	0	0	3.16429	1	1
hsa-miR-6501-3p	0	0	0	0	0	3.16429	1	1
hsa-miR-6502-3p	0	0	0	0	0	3.16429	1	1
hsa-miR-6502-5p	0	0	0	0	0	3.16429	1	1
hsa-miR-6503-3p	0	0	0	0	0	3.16429	1	1
hsa-miR-6503-5p	0	0	0	0	0	3.16429	1	1
hsa-miR-6504-3p	0	0	0	0	0	3.16429	1	1
hsa-miR-6504-5p	0	0	0	0	0	3.16429	1	1
hsa-miR-6505-3p	0	0	0	0	0	3.16429	1	1
hsa-miR-6506-3p	0	0	0	0	0	3.16429	1	1
hsa-miR-6506-5p	0	0	0	0	0	3.16429	1	1
hsa-miR-6507-3p	0	0	0	0	0	3.16429	1	1
hsa-miR-6507-5p	0	0	0	0	0	3.16429	1	1
hsa-miR-6508-3p	0	0	0	0	0	3.16429	1	1
hsa-miR-6508-5p	0	0	0	0	0	3.16429	1	1
hsa-miR-6509-3p	0	0	0	0	0	3.16429	1	1
hsa-miR-6509-5p	0	0	0	0	0	3.16429	1	1
hsa-miR-651-3p	0	0	0	0	0	3.16429	1	1
hsa-miR-6510-5p	0	0	0	0	0	3.16429	1	1
hsa-miR-6512-3p	0	0	0	0	0	3.16429	1	1
hsa-miR-6512-5p	0	0	0	0	0	3.16429	1	1
hsa-miR-6513-3p	0	0	0	0	0	3.16429	1	1
hsa-miR-6513-5p	0	0	0	0	0	3.16429	1	1
hsa-miR-6514-3p	0	0	0	0	0	3.16429	1	1
hsa-miR-6515-3p	0	0	0	0	0	3.16429	1	1
hsa-miR-652-5p	0	0	0	0	0	3.16429	1	1
hsa-miR-653-3p	0	0	0	0	0	3.16429	1	1
hsa-miR-655-5p	0	0	0	0	0	3.16429	1	1
hsa-miR-656-5p	0	0	0	0	0	3.16429	1	1
hsa-miR-657	0	0	0	0	0	3.16429	1	1
hsa-miR-658	0	0	0	0	0	3.16429	1	1
hsa-miR-659-3p	0	0	0	0	0	3.16429	1	1
hsa-miR-660-3p	0	0	0	0	0	3.16429	1	1
hsa-miR-661	0	0	0	0	0	3.16429	1	1
hsa-miR-662	0	0	0	0	0	3.16429	1	1
hsa-miR-663a	0	0	0	0	0	3.16429	1	1
hsa-miR-663b	0	0	0	0	0	3.16429	1	1
hsa-miR-668-5p	0	0	0	0	0	3.16429	1	1
hsa-miR-670-3p	0	0	0	0	0	3.16429	1	1
hsa-miR-670-5p	0	0	0	0	0	3.16429	1	1
hsa-miR-6715a-3p	0	0	0	0	0	3.16429	1	1
hsa-miR-6715b-3p	0	0	0	0	0	3.16429	1	1
hsa-miR-6715b-5p	0	0	0	0	0	3.16429	1	1
hsa-miR-6716-5p	0	0	0	0	0	3.16429	1	1
hsa-miR-6717-5p	0	0	0	0	0	3.16429	1	1
hsa-miR-6718-5p	0	0	0	0	0	3.16429	1	1
hsa-miR-6719-3p	0	0	0	0	0	3.16429	1	1
hsa-miR-6720-3p	0	0	0	0	0	3.16429	1	1
hsa-miR-6720-5p	0	0	0	0	0	3.16429	1	1
hsa-miR-6722-3p	0	0	0	0	0	3.16429	1	1
hsa-miR-6722-5p	0	0	0	0	0	3.16429	1	1
hsa-miR-6723-5p	0	0	0	0	0	3.16429	1	1
hsa-miR-6726-3p	0	0	0	0	0	3.16429	1	1
hsa-miR-6726-5p	0	0	0	0	0	3.16429	1	1
hsa-miR-6727-3p	0	0	0	0	0	3.16429	1	1
hsa-miR-6728-3p	0	0	0	0	0	3.16429	1	1
hsa-miR-6729-3p	0	0	0	0	0	3.16429	1	1
hsa-miR-6729-5p	0	0	0	0	0	3.16429	1	1
hsa-miR-6730-3p	0	0	0	0	0	3.16429	1	1
hsa-miR-6730-5p	0	0	0	0	0	3.16429	1	1
hsa-miR-6731-3p	0	0	0	0	0	3.16429	1	1
hsa-miR-6731-5p	0	0	0	0	0	3.16429	1	1
hsa-miR-6732-3p	0	0	0	0	0	3.16429	1	1
hsa-miR-6732-5p	0	0	0	0	0	3.16429	1	1
hsa-miR-6733-3p	0	0	0	0	0	3.16429	1	1
hsa-miR-6733-5p	0	0	0	0	0	3.16429	1	1
hsa-miR-6734-5p	0	0	0	0	0	3.16429	1	1
hsa-miR-6735-3p	0	0	0	0	0	3.16429	1	1
hsa-miR-6735-5p	0	0	0	0	0	3.16429	1	1
hsa-miR-6736-3p	0	0	0	0	0	3.16429	1	1
hsa-miR-6737-3p	0	0	0	0	0	3.16429	1	1
hsa-miR-6737-5p	0	0	0	0	0	3.16429	1	1
hsa-miR-6738-3p	0	0	0	0	0	3.16429	1	1
hsa-miR-6738-5p	0	0	0	0	0	3.16429	1	1
hsa-miR-6739-3p	0	0	0	0	0	3.16429	1	1
hsa-miR-6740-3p	0	0	0	0	0	3.16429	1	1
hsa-miR-6740-5p	0	0	0	0	0	3.16429	1	1
hsa-miR-6741-3p	0	0	0	0	0	3.16429	1	1
hsa-miR-6742-3p	0	0	0	0	0	3.16429	1	1
hsa-miR-6742-5p	0	0	0	0	0	3.16429	1	1
hsa-miR-6743-3p	0	0	0	0	0	3.16429	1	1
hsa-miR-6743-5p	0	0	0	0	0	3.16429	1	1
hsa-miR-6744-3p	0	0	0	0	0	3.16429	1	1
hsa-miR-6744-5p	0	0	0	0	0	3.16429	1	1
hsa-miR-6746-3p	0	0	0	0	0	3.16429	1	1
hsa-miR-6746-5p	0	0	0	0	0	3.16429	1	1
hsa-miR-6747-5p	0	0	0	0	0	3.16429	1	1
hsa-miR-6748-3p	0	0	0	0	0	3.16429	1	1
hsa-miR-6748-5p	0	0	0	0	0	3.16429	1	1
hsa-miR-6749-3p	0	0	0	0	0	3.16429	1	1
hsa-miR-6749-5p	0	0	0	0	0	3.16429	1	1
hsa-miR-6750-3p	0	0	0	0	0	3.16429	1	1
hsa-miR-6750-5p	0	0	0	0	0	3.16429	1	1
hsa-miR-6751-3p	0	0	0	0	0	3.16429	1	1
hsa-miR-6751-5p	0	0	0	0	0	3.16429	1	1
hsa-miR-6752-3p	0	0	0	0	0	3.16429	1	1
hsa-miR-6752-5p	0	0	0	0	0	3.16429	1	1
hsa-miR-6753-5p	0	0	0	0	0	3.16429	1	1
hsa-miR-6754-3p	0	0	0	0	0	3.16429	1	1
hsa-miR-6755-3p	0	0	0	0	0	3.16429	1	1
hsa-miR-6755-5p	0	0	0	0	0	3.16429	1	1
hsa-miR-6756-3p	0	0	0	0	0	3.16429	1	1
hsa-miR-6756-5p	0	0	0	0	0	3.16429	1	1
hsa-miR-6757-3p	0	0	0	0	0	3.16429	1	1
hsa-miR-6757-5p	0	0	0	0	0	3.16429	1	1
hsa-miR-6758-3p	0	0	0	0	0	3.16429	1	1
hsa-miR-6758-5p	0	0	0	0	0	3.16429	1	1
hsa-miR-6759-3p	0	0	0	0	0	3.16429	1	1
hsa-miR-676-5p	0	0	0	0	0	3.16429	1	1
hsa-miR-6760-3p	0	0	0	0	0	3.16429	1	1
hsa-miR-6760-5p	0	0	0	0	0	3.16429	1	1
hsa-miR-6761-3p	0	0	0	0	0	3.16429	1	1
hsa-miR-6762-5p	0	0	0	0	0	3.16429	1	1
hsa-miR-6763-3p	0	0	0	0	0	3.16429	1	1
hsa-miR-6764-3p	0	0	0	0	0	3.16429	1	1
hsa-miR-6765-3p	0	0	0	0	0	3.16429	1	1
hsa-miR-6765-5p	0	0	0	0	0	3.16429	1	1
hsa-miR-6766-3p	0	0	0	0	0	3.16429	1	1
hsa-miR-6767-3p	0	0	0	0	0	3.16429	1	1
hsa-miR-6768-3p	0	0	0	0	0	3.16429	1	1
hsa-miR-6768-5p	0	0	0	0	0	3.16429	1	1
hsa-miR-6769a-3p	0	0	0	0	0	3.16429	1	1
hsa-miR-6769a-5p	0	0	0	0	0	3.16429	1	1
hsa-miR-6769b-3p	0	0	0	0	0	3.16429	1	1
hsa-miR-6769b-5p	0	0	0	0	0	3.16429	1	1
hsa-miR-6770-3p	0	0	0	0	0	3.16429	1	1
hsa-miR-6770-5p	0	0	0	0	0	3.16429	1	1
hsa-miR-6771-3p	0	0	0	0	0	3.16429	1	1
hsa-miR-6771-5p	0	0	0	0	0	3.16429	1	1
hsa-miR-6772-3p	0	0	0	0	0	3.16429	1	1
hsa-miR-6772-5p	0	0	0	0	0	3.16429	1	1
hsa-miR-6773-3p	0	0	0	0	0	3.16429	1	1
hsa-miR-6773-5p	0	0	0	0	0	3.16429	1	1
hsa-miR-6774-3p	0	0	0	0	0	3.16429	1	1
hsa-miR-6774-5p	0	0	0	0	0	3.16429	1	1
hsa-miR-6775-3p	0	0	0	0	0	3.16429	1	1
hsa-miR-6775-5p	0	0	0	0	0	3.16429	1	1
hsa-miR-6776-3p	0	0	0	0	0	3.16429	1	1
hsa-miR-6776-5p	0	0	0	0	0	3.16429	1	1
hsa-miR-6777-3p	0	0	0	0	0	3.16429	1	1
hsa-miR-6778-3p	0	0	0	0	0	3.16429	1	1
hsa-miR-6778-5p	0	0	0	0	0	3.16429	1	1
hsa-miR-6779-3p	0	0	0	0	0	3.16429	1	1
hsa-miR-6779-5p	0	0	0	0	0	3.16429	1	1
hsa-miR-6780a-3p	0	0	0	0	0	3.16429	1	1
hsa-miR-6780b-3p	0	0	0	0	0	3.16429	1	1
hsa-miR-6780b-5p	0	0	0	0	0	3.16429	1	1
hsa-miR-6781-3p	0	0	0	0	0	3.16429	1	1
hsa-miR-6781-5p	0	0	0	0	0	3.16429	1	1
hsa-miR-6782-3p	0	0	0	0	0	3.16429	1	1
hsa-miR-6782-5p	0	0	0	0	0	3.16429	1	1
hsa-miR-6783-3p	0	0	0	0	0	3.16429	1	1
hsa-miR-6783-5p	0	0	0	0	0	3.16429	1	1
hsa-miR-6784-3p	0	0	0	0	0	3.16429	1	1
hsa-miR-6784-5p	0	0	0	0	0	3.16429	1	1
hsa-miR-6785-3p	0	0	0	0	0	3.16429	1	1
hsa-miR-6785-5p	0	0	0	0	0	3.16429	1	1
hsa-miR-6786-5p	0	0	0	0	0	3.16429	1	1
hsa-miR-6787-3p	0	0	0	0	0	3.16429	1	1
hsa-miR-6787-5p	0	0	0	0	0	3.16429	1	1
hsa-miR-6788-3p	0	0	0	0	0	3.16429	1	1
hsa-miR-6788-5p	0	0	0	0	0	3.16429	1	1
hsa-miR-6789-3p	0	0	0	0	0	3.16429	1	1
hsa-miR-6789-5p	0	0	0	0	0	3.16429	1	1
hsa-miR-6790-3p	0	0	0	0	0	3.16429	1	1
hsa-miR-6790-5p	0	0	0	0	0	3.16429	1	1
hsa-miR-6791-3p	0	0	0	0	0	3.16429	1	1
hsa-miR-6791-5p	0	0	0	0	0	3.16429	1	1
hsa-miR-6792-3p	0	0	0	0	0	3.16429	1	1
hsa-miR-6793-3p	0	0	0	0	0	3.16429	1	1
hsa-miR-6795-3p	0	0	0	0	0	3.16429	1	1
hsa-miR-6795-5p	0	0	0	0	0	3.16429	1	1
hsa-miR-6796-3p	0	0	0	0	0	3.16429	1	1
hsa-miR-6796-5p	0	0	0	0	0	3.16429	1	1
hsa-miR-6797-5p	0	0	0	0	0	3.16429	1	1
hsa-miR-6798-3p	0	0	0	0	0	3.16429	1	1
hsa-miR-6798-5p	0	0	0	0	0	3.16429	1	1
hsa-miR-6799-3p	0	0	0	0	0	3.16429	1	1
hsa-miR-6799-5p	0	0	0	0	0	3.16429	1	1
hsa-miR-6800-5p	0	0	0	0	0	3.16429	1	1
hsa-miR-6801-3p	0	0	0	0	0	3.16429	1	1
hsa-miR-6801-5p	0	0	0	0	0	3.16429	1	1
hsa-miR-6802-3p	0	0	0	0	0	3.16429	1	1
hsa-miR-6802-5p	0	0	0	0	0	3.16429	1	1
hsa-miR-6803-5p	0	0	0	0	0	3.16429	1	1
hsa-miR-6804-3p	0	0	0	0	0	3.16429	1	1
hsa-miR-6804-5p	0	0	0	0	0	3.16429	1	1
hsa-miR-6805-3p	0	0	0	0	0	3.16429	1	1
hsa-miR-6806-3p	0	0	0	0	0	3.16429	1	1
hsa-miR-6806-5p	0	0	0	0	0	3.16429	1	1
hsa-miR-6807-3p	0	0	0	0	0	3.16429	1	1
hsa-miR-6808-3p	0	0	0	0	0	3.16429	1	1
hsa-miR-6808-5p	0	0	0	0	0	3.16429	1	1
hsa-miR-6809-3p	0	0	0	0	0	3.16429	1	1
hsa-miR-6809-5p	0	0	0	0	0	3.16429	1	1
hsa-miR-6810-3p	0	0	0	0	0	3.16429	1	1
hsa-miR-6811-3p	0	0	0	0	0	3.16429	1	1
hsa-miR-6811-5p	0	0	0	0	0	3.16429	1	1
hsa-miR-6812-3p	0	0	0	0	0	3.16429	1	1
hsa-miR-6812-5p	0	0	0	0	0	3.16429	1	1
hsa-miR-6813-3p	0	0	0	0	0	3.16429	1	1
hsa-miR-6814-5p	0	0	0	0	0	3.16429	1	1
hsa-miR-6815-5p	0	0	0	0	0	3.16429	1	1
hsa-miR-6816-3p	0	0	0	0	0	3.16429	1	1
hsa-miR-6816-5p	0	0	0	0	0	3.16429	1	1
hsa-miR-6817-3p	0	0	0	0	0	3.16429	1	1
hsa-miR-6817-5p	0	0	0	0	0	3.16429	1	1
hsa-miR-6818-3p	0	0	0	0	0	3.16429	1	1
hsa-miR-6818-5p	0	0	0	0	0	3.16429	1	1
hsa-miR-6819-3p	0	0	0	0	0	3.16429	1	1
hsa-miR-6819-5p	0	0	0	0	0	3.16429	1	1
hsa-miR-6820-3p	0	0	0	0	0	3.16429	1	1
hsa-miR-6821-3p	0	0	0	0	0	3.16429	1	1
hsa-miR-6821-5p	0	0	0	0	0	3.16429	1	1
hsa-miR-6822-3p	0	0	0	0	0	3.16429	1	1
hsa-miR-6822-5p	0	0	0	0	0	3.16429	1	1
hsa-miR-6823-3p	0	0	0	0	0	3.16429	1	1
hsa-miR-6823-5p	0	0	0	0	0	3.16429	1	1
hsa-miR-6824-3p	0	0	0	0	0	3.16429	1	1
hsa-miR-6824-5p	0	0	0	0	0	3.16429	1	1
hsa-miR-6825-3p	0	0	0	0	0	3.16429	1	1
hsa-miR-6826-3p	0	0	0	0	0	3.16429	1	1
hsa-miR-6826-5p	0	0	0	0	0	3.16429	1	1
hsa-miR-6827-3p	0	0	0	0	0	3.16429	1	1
hsa-miR-6828-3p	0	0	0	0	0	3.16429	1	1
hsa-miR-6828-5p	0	0	0	0	0	3.16429	1	1
hsa-miR-6829-3p	0	0	0	0	0	3.16429	1	1
hsa-miR-6829-5p	0	0	0	0	0	3.16429	1	1
hsa-miR-6830-3p	0	0	0	0	0	3.16429	1	1
hsa-miR-6830-5p	0	0	0	0	0	3.16429	1	1
hsa-miR-6831-3p	0	0	0	0	0	3.16429	1	1
hsa-miR-6831-5p	0	0	0	0	0	3.16429	1	1
hsa-miR-6832-3p	0	0	0	0	0	3.16429	1	1
hsa-miR-6833-3p	0	0	0	0	0	3.16429	1	1
hsa-miR-6833-5p	0	0	0	0	0	3.16429	1	1
hsa-miR-6834-3p	0	0	0	0	0	3.16429	1	1
hsa-miR-6834-5p	0	0	0	0	0	3.16429	1	1
hsa-miR-6835-3p	0	0	0	0	0	3.16429	1	1
hsa-miR-6835-5p	0	0	0	0	0	3.16429	1	1
hsa-miR-6836-3p	0	0	0	0	0	3.16429	1	1
hsa-miR-6836-5p	0	0	0	0	0	3.16429	1	1
hsa-miR-6837-3p	0	0	0	0	0	3.16429	1	1
hsa-miR-6837-5p	0	0	0	0	0	3.16429	1	1
hsa-miR-6838-3p	0	0	0	0	0	3.16429	1	1
hsa-miR-6839-3p	0	0	0	0	0	3.16429	1	1
hsa-miR-6840-3p	0	0	0	0	0	3.16429	1	1
hsa-miR-6840-5p	0	0	0	0	0	3.16429	1	1
hsa-miR-6841-3p	0	0	0	0	0	3.16429	1	1
hsa-miR-6841-5p	0	0	0	0	0	3.16429	1	1
hsa-miR-6842-5p	0	0	0	0	0	3.16429	1	1
hsa-miR-6844	0	0	0	0	0	3.16429	1	1
hsa-miR-6845-3p	0	0	0	0	0	3.16429	1	1
hsa-miR-6845-5p	0	0	0	0	0	3.16429	1	1
hsa-miR-6846-3p	0	0	0	0	0	3.16429	1	1
hsa-miR-6846-5p	0	0	0	0	0	3.16429	1	1
hsa-miR-6847-5p	0	0	0	0	0	3.16429	1	1
hsa-miR-6848-3p	0	0	0	0	0	3.16429	1	1
hsa-miR-6849-3p	0	0	0	0	0	3.16429	1	1
hsa-miR-6849-5p	0	0	0	0	0	3.16429	1	1
hsa-miR-6851-3p	0	0	0	0	0	3.16429	1	1
hsa-miR-6851-5p	0	0	0	0	0	3.16429	1	1
hsa-miR-6852-3p	0	0	0	0	0	3.16429	1	1
hsa-miR-6853-3p	0	0	0	0	0	3.16429	1	1
hsa-miR-6853-5p	0	0	0	0	0	3.16429	1	1
hsa-miR-6854-3p	0	0	0	0	0	3.16429	1	1
hsa-miR-6854-5p	0	0	0	0	0	3.16429	1	1
hsa-miR-6855-3p	0	0	0	0	0	3.16429	1	1
hsa-miR-6855-5p	0	0	0	0	0	3.16429	1	1
hsa-miR-6856-3p	0	0	0	0	0	3.16429	1	1
hsa-miR-6856-5p	0	0	0	0	0	3.16429	1	1
hsa-miR-6857-3p	0	0	0	0	0	3.16429	1	1
hsa-miR-6857-5p	0	0	0	0	0	3.16429	1	1
hsa-miR-6858-3p	0	0	0	0	0	3.16429	1	1
hsa-miR-6858-5p	0	0	0	0	0	3.16429	1	1
hsa-miR-6859-3p	0	0	0	0	0	3.16429	1	1
hsa-miR-6859-5p	0	0	0	0	0	3.16429	1	1
hsa-miR-6861-3p	0	0	0	0	0	3.16429	1	1
hsa-miR-6861-5p	0	0	0	0	0	3.16429	1	1
hsa-miR-6862-3p	0	0	0	0	0	3.16429	1	1
hsa-miR-6863	0	0	0	0	0	3.16429	1	1
hsa-miR-6864-3p	0	0	0	0	0	3.16429	1	1
hsa-miR-6864-5p	0	0	0	0	0	3.16429	1	1
hsa-miR-6865-3p	0	0	0	0	0	3.16429	1	1
hsa-miR-6865-5p	0	0	0	0	0	3.16429	1	1
hsa-miR-6866-3p	0	0	0	0	0	3.16429	1	1
hsa-miR-6867-3p	0	0	0	0	0	3.16429	1	1
hsa-miR-6867-5p	0	0	0	0	0	3.16429	1	1
hsa-miR-6868-3p	0	0	0	0	0	3.16429	1	1
hsa-miR-6868-5p	0	0	0	0	0	3.16429	1	1
hsa-miR-6869-3p	0	0	0	0	0	3.16429	1	1
hsa-miR-6870-3p	0	0	0	0	0	3.16429	1	1
hsa-miR-6870-5p	0	0	0	0	0	3.16429	1	1
hsa-miR-6871-3p	0	0	0	0	0	3.16429	1	1
hsa-miR-6871-5p	0	0	0	0	0	3.16429	1	1
hsa-miR-6872-3p	0	0	0	0	0	3.16429	1	1
hsa-miR-6872-5p	0	0	0	0	0	3.16429	1	1
hsa-miR-6873-5p	0	0	0	0	0	3.16429	1	1
hsa-miR-6874-3p	0	0	0	0	0	3.16429	1	1
hsa-miR-6874-5p	0	0	0	0	0	3.16429	1	1
hsa-miR-6875-3p	0	0	0	0	0	3.16429	1	1
hsa-miR-6875-5p	0	0	0	0	0	3.16429	1	1
hsa-miR-6876-3p	0	0	0	0	0	3.16429	1	1
hsa-miR-6876-5p	0	0	0	0	0	3.16429	1	1
hsa-miR-6877-3p	0	0	0	0	0	3.16429	1	1
hsa-miR-6878-3p	0	0	0	0	0	3.16429	1	1
hsa-miR-6878-5p	0	0	0	0	0	3.16429	1	1
hsa-miR-6879-3p	0	0	0	0	0	3.16429	1	1
hsa-miR-6879-5p	0	0	0	0	0	3.16429	1	1
hsa-miR-6880-3p	0	0	0	0	0	3.16429	1	1
hsa-miR-6880-5p	0	0	0	0	0	3.16429	1	1
hsa-miR-6881-5p	0	0	0	0	0	3.16429	1	1
[truncated: 589 more rows]

## Sheet: filtered data for up
mature_miRNA	20170605C01_02_control_raw_count(CL1-5_mi)	20170605C01_01_test_raw_count(PC9_mi)	20170605C01_02_control_cpm(CL1-5_mi)	20170605C01_01_test_cpm(PC9_mi)	logFC	logCPM	PValue	FDR
hsa-miR-200a-5p	0	721	0	2983.91	12.3789	10.5583	3.13205e-12	2.02643e-09			Filter condition: p-value <0.05 & FDR<0.05
hsa-miR-200a-3p	0	335	0	1386.42	11.2734	9.46898	3.46658e-10	8.15592e-08
hsa-miR-429	0	224	0	927.041	10.693	8.90265	3.92952e-09	6.77974e-07
hsa-miR-200c-3p	5	8782	24.4441	36345	10.5054	14.1517	6.00137e-16	1.55316e-12
hsa-miR-200b-5p	0	181	0	749.082	10.3857	8.60495	1.37411e-08	1.7781e-06
hsa-miR-135b-5p	0	125	0	517.322	9.85217	8.09256	1.22897e-07	1.13592e-05
hsa-miR-200b-3p	5	3319	24.4441	13735.9	9.10161	12.7516	2.56183e-13	3.315e-10
hsa-miR-1269b	0	60	0	248.315	8.79496	7.10029	7.72941e-06	0.000512915
hsa-miR-205-5p	12	5003	58.6659	20705.3	8.44959	13.344	6.44612e-13	5.56085e-10
hsa-miR-31-5p	0	46	0	190.374	8.41262	6.75163	2.84133e-05	0.00163408
hsa-miR-181a-3p	0	33	0	136.573	7.93512	6.32651	0.000147483	0.0077895
hsa-miR-934	0	25	0	103.464	7.53647	5.98241	0.00059992	0.0267688
hsa-miR-30c-2-3p	1	39	4.88883	161.404	4.89351	6.57401	0.000396951	0.0190242
hsa-miR-181b-5p	14	390	68.4436	1614.04	4.54836	9.742	6.45392e-06	0.000439546
hsa-miR-181a-5p	22	594	107.554	2458.31	4.50737	10.3423	5.69932e-06	0.000409718
hsa-miR-196b-5p	7	168	34.2218	695.281	4.32234	8.56603	4.65145e-05	0.00250791
hsa-miR-30a-3p	63	1431	307.996	5922.3	4.26269	11.6122	9.67692e-06	0.000626097
hsa-miR-218-5p	17	352	83.1101	1456.78	4.12248	9.61615	3.46979e-05	0.0019106
hsa-miR-365a-5p	24	326	117.332	1349.18	3.51714	9.54635	0.000229078	0.0116246
hsa-miR-335-3p	57	683	278.663	2826.65	3.33989	10.6141	0.000316261	0.0154431
hsa-miR-140-3p	794	110	3881.73	455.243	-3.09042	11.0846	0.000692723	0.0303859
hsa-miR-196a-5p	292	31	1427.54	128.296	-3.47026	9.60969	0.00024272	0.01208
hsa-miR-148a-3p	15546	1264	76001.7	5231.16	-3.86069	15.3098	3.4422e-05	0.0019106
hsa-miR-432-5p	230	8	1124.43	33.1086	-5.06235	9.18396	1.88607e-06	0.000143563
hsa-miR-495-3p	350	12	1711.09	49.6629	-5.09089	9.78614	1.12644e-06	9.40395e-05
hsa-miR-4326	120	4	586.659	16.5543	-5.1006	8.25341	1.04157e-05	0.000657462
hsa-miR-494-3p	283	5	1383.54	20.6929	-6.02512	9.46074	7.28844e-08	7.545e-06
hsa-miR-455-5p	303	5	1481.31	20.6929	-6.1236	9.55739	4.82767e-08	5.43217e-06
hsa-miR-455-3p	75	1	366.662	4.13858	-6.28819	7.56606	5.85945e-06	0.000409845
hsa-miR-543	416	5	2033.75	20.6929	-6.58072	10.0076	7.17546e-09	1.03167e-06
hsa-miR-409-3p	807	8	3945.28	33.1086	-6.87277	10.9593	1.05962e-09	2.28525e-07
hsa-miR-493-5p	365	3	1784.42	12.4157	-7.10392	9.81484	6.37859e-09	1.03167e-06
hsa-miR-382-5p	159	1	777.324	4.13858	-7.37109	8.62094	7.60859e-08	7.57348e-06
hsa-miR-431-3p	21	0	102.665	0	-7.52535	5.85035	0.00059992	0.0267688
hsa-miR-493-3p	181	1	884.878	4.13858	-7.55793	8.80516	3.63912e-08	4.28093e-06
hsa-miR-148a-5p	22	0	107.554	0	-7.5921	5.90827	0.0004943	0.0228437
hsa-miR-323b-3p	22	0	107.554	0	-7.5921	5.90827	0.0004943	0.0228437
hsa-miR-134-5p	196	1	958.21	4.13858	-7.67272	8.91856	2.22019e-08	2.73613e-06
hsa-miR-889-3p	27	0	131.998	0	-7.88618	6.16812	0.000203569	0.0105367
hsa-miR-3689a-5p	739	3	3612.84	12.4157	-8.12136	10.8253	8.58188e-11	2.22099e-08
hsa-miR-3689b-5p	739	3	3612.84	12.4157	-8.12136	10.8253	8.58188e-11	2.22099e-08
hsa-miR-3689e	740	3	3617.73	12.4157	-8.12331	10.8273	8.51653e-11	2.22099e-08
hsa-miR-3180	305	1	1491.09	4.13858	-8.31038	9.55061	1.57107e-09	2.90424e-07
hsa-miR-3180-3p	305	1	1491.09	4.13858	-8.31038	9.55061	1.57107e-09	2.90424e-07
hsa-miR-381-3p	941	3	4600.39	12.4157	-8.46994	11.1725	1.94549e-11	8.39155e-09
hsa-miR-379-5p	42	0	205.331	0	-8.52143	6.75139	2.24245e-05	0.00131897
hsa-miR-487b-3p	44	0	215.108	0	-8.58836	6.81428	1.59765e-05	0.000961562
hsa-miR-485-3p	45	0	219.997	0	-8.6207	6.84474	1.4326e-05	0.000882757
hsa-miR-127-3p	922	2	4507.5	8.27715	-8.99466	11.1419	7.20353e-12	3.72855e-09
hsa-miR-433-3p	62	0	303.107	0	-9.08204	7.28445	2.63354e-06	0.000194731
hsa-miR-675-3p	67	0	327.551	0	-9.19373	7.39215	1.63627e-06	0.000128323
hsa-miR-329-3p	70	0	342.218	0	-9.25682	7.45315	1.30657e-06	0.000105669
hsa-miR-485-5p	90	0	439.995	0	-9.61887	7.80543	3.0925e-07	2.6678e-05
hsa-miR-654-3p	105	0	513.327	0	-9.841	8.02308	1.29285e-07	1.15375e-05
hsa-miR-3180-5p	108	0	527.993	0	-9.88159	8.06296	1.11188e-07	1.06576e-05
hsa-miR-654-5p	121	0	591.548	0	-10.0454	8.22417	5.75113e-08	6.20163e-06
hsa-miR-323a-3p	165	0	806.657	0	-10.4925	8.66601	9.09598e-09	1.23897e-06
hsa-miR-370-3p	173	0	845.767	0	-10.5608	8.73367	6.78936e-09	1.03167e-06
hsa-miR-3689f	389	0	1901.75	0	-11.7292	9.89631	5.00546e-11	1.85059e-08

## Sheet: filtered data for down
mature_miRNA	20170605C01_02_control_raw_count(CL1-5_mi)	20170605C01_01_test_raw_count(PC9_mi)	20170605C01_02_control_cpm(CL1-5_mi)	20170605C01_01_test_cpm(PC9_mi)	logFC	logCPM	PValue	FDR
hsa-miR-3689f	389	0	1901.75	0	-11.7292	9.89631	5.00546e-11	1.85059e-08			Filter condition: p-value <0.05 & FDR<0.05
hsa-miR-370-3p	173	0	845.767	0	-10.5608	8.73367	6.78936e-09	1.03167e-06
hsa-miR-323a-3p	165	0	806.657	0	-10.4925	8.66601	9.09598e-09	1.23897e-06
hsa-miR-654-5p	121	0	591.548	0	-10.0454	8.22417	5.75113e-08	6.20163e-06
hsa-miR-3180-5p	108	0	527.993	0	-9.88159	8.06296	1.11188e-07	1.06576e-05
hsa-miR-654-3p	105	0	513.327	0	-9.841	8.02308	1.29285e-07	1.15375e-05
hsa-miR-485-5p	90	0	439.995	0	-9.61887	7.80543	3.0925e-07	2.6678e-05
hsa-miR-329-3p	70	0	342.218	0	-9.25682	7.45315	1.30657e-06	0.000105669
hsa-miR-675-3p	67	0	327.551	0	-9.19373	7.39215	1.63627e-06	0.000128323
hsa-miR-433-3p	62	0	303.107	0	-9.08204	7.28445	2.63354e-06	0.000194731
hsa-miR-127-3p	922	2	4507.5	8.27715	-8.99466	11.1419	7.20353e-12	3.72855e-09
hsa-miR-485-3p	45	0	219.997	0	-8.6207	6.84474	1.4326e-05	0.000882757
hsa-miR-487b-3p	44	0	215.108	0	-8.58836	6.81428	1.59765e-05	0.000961562
hsa-miR-379-5p	42	0	205.331	0	-8.52143	6.75139	2.24245e-05	0.00131897
hsa-miR-381-3p	941	3	4600.39	12.4157	-8.46994	11.1725	1.94549e-11	8.39155e-09
hsa-miR-3180	305	1	1491.09	4.13858	-8.31038	9.55061	1.57107e-09	2.90424e-07
hsa-miR-3180-3p	305	1	1491.09	4.13858	-8.31038	9.55061	1.57107e-09	2.90424e-07
hsa-miR-3689e	740	3	3617.73	12.4157	-8.12331	10.8273	8.51653e-11	2.22099e-08
hsa-miR-3689a-5p	739	3	3612.84	12.4157	-8.12136	10.8253	8.58188e-11	2.22099e-08
hsa-miR-3689b-5p	739	3	3612.84	12.4157	-8.12136	10.8253	8.58188e-11	2.22099e-08
hsa-miR-889-3p	27	0	131.998	0	-7.88618	6.16812	0.000203569	0.0105367
hsa-miR-134-5p	196	1	958.21	4.13858	-7.67272	8.91856	2.22019e-08	2.73613e-06
hsa-miR-148a-5p	22	0	107.554	0	-7.5921	5.90827	0.0004943	0.0228437
hsa-miR-323b-3p	22	0	107.554	0	-7.5921	5.90827	0.0004943	0.0228437
hsa-miR-493-3p	181	1	884.878	4.13858	-7.55793	8.80516	3.63912e-08	4.28093e-06
hsa-miR-431-3p	21	0	102.665	0	-7.52535	5.85035	0.00059992	0.0267688
hsa-miR-382-5p	159	1	777.324	4.13858	-7.37109	8.62094	7.60859e-08	7.57348e-06
hsa-miR-493-5p	365	3	1784.42	12.4157	-7.10392	9.81484	6.37859e-09	1.03167e-06
hsa-miR-409-3p	807	8	3945.28	33.1086	-6.87277	10.9593	1.05962e-09	2.28525e-07
hsa-miR-543	416	5	2033.75	20.6929	-6.58072	10.0076	7.17546e-09	1.03167e-06
hsa-miR-455-3p	75	1	366.662	4.13858	-6.28819	7.56606	5.85945e-06	0.000409845
hsa-miR-455-5p	303	5	1481.31	20.6929	-6.1236	9.55739	4.82767e-08	5.43217e-06
hsa-miR-494-3p	283	5	1383.54	20.6929	-6.02512	9.46074	7.28844e-08	7.545e-06
hsa-miR-4326	120	4	586.659	16.5543	-5.1006	8.25341	1.04157e-05	0.000657462
hsa-miR-495-3p	350	12	1711.09	49.6629	-5.09089	9.78614	1.12644e-06	9.40395e-05
hsa-miR-432-5p	230	8	1124.43	33.1086	-5.06235	9.18396	1.88607e-06	0.000143563
hsa-miR-148a-3p	15546	1264	76001.7	5231.16	-3.86069	15.3098	3.4422e-05	0.0019106
hsa-miR-196a-5p	292	31	1427.54	128.296	-3.47026	9.60969	0.00024272	0.01208
hsa-miR-140-3p	794	110	3881.73	455.243	-3.09042	11.0846	0.000692723	0.0303859
hsa-miR-335-3p	57	683	278.663	2826.65	3.33989	10.6141	0.000316261	0.0154431
hsa-miR-365a-5p	24	326	117.332	1349.18	3.51714	9.54635	0.000229078	0.0116246
hsa-miR-218-5p	17	352	83.1101	1456.78	4.12248	9.61615	3.46979e-05	0.0019106
hsa-miR-30a-3p	63	1431	307.996	5922.3	4.26269	11.6122	9.67692e-06	0.000626097
hsa-miR-196b-5p	7	168	34.2218	695.281	4.32234	8.56603	4.65145e-05	0.00250791
hsa-miR-181a-5p	22	594	107.554	2458.31	4.50737	10.3423	5.69932e-06	0.000409718
hsa-miR-181b-5p	14	390	68.4436	1614.04	4.54836	9.742	6.45392e-06	0.000439546
hsa-miR-30c-2-3p	1	39	4.88883	161.404	4.89351	6.57401	0.000396951	0.0190242
hsa-miR-934	0	25	0	103.464	7.53647	5.98241	0.00059992	0.0267688
hsa-miR-181a-3p	0	33	0	136.573	7.93512	6.32651	0.000147483	0.0077895
hsa-miR-31-5p	0	46	0	190.374	8.41262	6.75163	2.84133e-05	0.00163408
hsa-miR-205-5p	12	5003	58.6659	20705.3	8.44959	13.344	6.44612e-13	5.56085e-10
hsa-miR-1269b	0	60	0	248.315	8.79496	7.10029	7.72941e-06	0.000512915
hsa-miR-200b-3p	5	3319	24.4441	13735.9	9.10161	12.7516	2.56183e-13	3.315e-10
hsa-miR-135b-5p	0	125	0	517.322	9.85217	8.09256	1.22897e-07	1.13592e-05
hsa-miR-200b-5p	0	181	0	749.082	10.3857	8.60495	1.37411e-08	1.7781e-06
hsa-miR-200c-3p	5	8782	24.4441	36345	10.5054	14.1517	6.00137e-16	1.55316e-12
hsa-miR-429	0	224	0	927.041	10.693	8.90265	3.92952e-09	6.77974e-07
hsa-miR-200a-3p	0	335	0	1386.42	11.2734	9.46898	3.46658e-10	8.15592e-08
hsa-miR-200a-5p	0	721	0	2983.91	12.3789	10.5583	3.13205e-12	2.02643e-09
